# Supplementary material for: Prevalence and risk factors of deep vein thrombosis in patients after spine surgery: a retrospective case-cohort study
Source: Sci Rep. 2015 Jul 2;5:11834. doi: 10.1038/srep11834 (PMC4488742; doi:10.1038/srep11834)
Supplement: Supplementary Information [file srep11834-s1.xls]

## Sheet: complete data
Case number	Gender（Male1;Female2）	Age	rural1/urban2	Admission date	Hospital stay(days)	Occupation (farmer0;student1;worker2;soldier3;4others)	Date-preoperation ultrasound test	Preoperation DVT（0=no;1=yes）	N of DVT	DVT sites	Date-postoperation ultrasound test	Postoperation DVT（0=no;1=yes）	N of DVT	DVT sites	Hypertension(0=no; 1=yes)	Diabetes(0=no; 1=yes)	Heart Disease(0=no; 1=yes)	Diagnosis	surgical methods	Fusion and Fixation?(0=no;1=yes)	N of fusion/fixation	Operation duration(mins)	Blood loss (ml)	Blood transfusion (ml)	Incision length	epidural hematoma?(0=no;1=yes)	LMWH use? (0=no;1=yes)	Weight (kg)	Height (cm)	PTA	FIB (g/L)	TT (s)	D-dimer	HDL	LDL	TC	TBIL	DBIL	IBIL
10018378	2	58	2	20130825	15	4	20130826	0	0	0	20130902	0	0	0	1	0	0	11	11	1	3	220	1300	500	18	0	5	70	160	104	2.13	16.2	0.04	0.82	2.72	4.32	17.5	5.3	12.2
10018386	2	68	2	20130825	13	0	20130826	0	0	0	20130831	0	0	0	0	0	0	11	11	1	1	140	300	-	14	0	5	60	160	89	2.13	16.8	0.24	1.06	1.13	3.1	18.5	7.4	11.1
10004058	2	59	1	20131110	13	0	20131112	0	0	0	20131119	0	0	0	0	0	0	11	11	1	2	180	1000	4u+200		0	1*5	80	175	120	2.72	15.7	0.08	1.42	2.9	4.53	12.5	4.3	8.2
10018472	1	42	1	20130826	12	0	20130826	0	0	0	20130902	0	0	0	0	0	0	13	11	1	1	140	800	-	14	0	4	75	-	124	2.95	14.2	0.06	1.08	3.19	5.1	7	2.4	4.6
10018473	2	64	1	20130826	15	0	20130827	0	0	0	20130902	0	0	0	0	1	0	11	11	1	1	150	300	-	14	0	-	73	-	120	2.45	15.6	0.1	1.17	3.01	5.17	17.7	6.5	12.2
10018524	2	39	1	20130826	6	0	-	-	-	-	-	-	-	-	0	0	0	34	31	1	1	80	400	-	7	0	-	60	160	87	2.52	16	0.11	0.96	2.33	3.85	6.8	2.7	4.7
10018559	1	54	1	20130826	8	0	-	-	-	-	-	-	-	-	0	0	0	31	31	1	1	70	200	-	5	0	-	75	-	106	2.74	15.2	0.11	0.66	2.78	4.19	12.9	4.2	8.7
10018596	2	70	1	20130826	20	0	20130827	0	0	0	20130909	0	0	0	1	1	0	31	11	1	2	330	800	2u+200	15	0	5	70	-	111	2.86	16.2	0.22	0.82	3.86	5.48	8	2.8	5.2
10018615	2	47	1	20130826	10	0	20130827	0	0	0	20130902	0	0	0	0	0	0	11	11	1	1	75	300	-	14	0	-	50	-	100	2.55	15	0.22	1.4	3.18	5	13.4	4.5	8.9
10018657	2	79	2	20130827	12	3	20130828	0	0	0	20130905	0	0	0	0	0	0	11	11	1	3	300	1600	2u+400	18	0	3	66	160	129	3.29	14.9	0.12	1.3	3.74	5.89	12.2	3.6	8.6
10018838	2	76	2	20130828	15	4	20130828	0	0	0	20130903	0	0	0	1	0	0	11	11	1	1	180	400	-	14	0	6	55	-	122	3.87	13.9	0.13	1.7	5.1	6.98	14.9	3.7	11.2
10019054	1	67	2	20130830	9	3	20130830	0	0	0	-	-	-	-	1	0	0	31	31	1	1	75	50	-	5	0	-	75	170	124	2.69	12.3	0.22	0.92	2.05	4.43	19.8	5.5	14.3
10019192	1	58	1	20130901	15	0	-	-	-	-	20130902	0	0	0	1	0	0	11	11	1	1	180	400	-	14	0		80	-	111.3	3.11	12.8	0.09	1	4.6	-	-	-	-
10019279	2	63	2	20130902	8	4	20130902	0	0	0	-	-	-	-	0	0	0	31	31	1	1	120	100	-	7	0	-	60	-	116.7	3.25	14.4	0.1	1.89	3.1	5.4	11.3	3.5	7.8
10019280	2	53	1	20130902	14	0	20130903	0	0	0	20130910	0	0	0	0	0	0	33	11	1	1	180	800	2u	14	0	5	60	-	114.9	3.21	13.3	0.05	1.82	4.78	6.91	16.7	4.2	12.5
10019317	2	51	2	20130902	13	0	20130903	0	0	0	20130909	0	0	0	0	0	0	33	11	1	1	180	500	-	14	0	5	55	-	113	2.57	14.7	0.06	1.46	2.83	4.76	17.5	5	12.5
10019363	1	59	1	20130902	14	0	20130903	0	0	0	20130909	1	1	3	0	0	0	11	11	1	1	240	600	-	15	0	21	80	-	102	2.25	15.6	0.1	1.04	2.47	3.53	33.5	18.1	15.4
10019396	2	38	1	20130902	9	0	-	-	-	-	-	-	-	-	0	0	0	31	31	1	1	120	1500	2u+150	5	0	-	60	-	113	2.47	14.9	0.11	1.08	2.46	3.77	13.7	5.1	8.6
10019516	1	65	1	20130903	14	0	20130904	0	0	0	20130910	0	0	0	0	0	0	11	11	1	3	330	1300	2u+200	18	0	-	70	-	124.8	3.08	14.3	0.15	0.95	3.12	4.37	15.4	6	9.4
10019604	1	44	2	20130904	12	4	-	-	-	-	-	-	-	-	0	0	0	31	31	1	1	80	400	-	5	0	-	75	170	122	3.4	13.1	0.21	1.2	3.71	6.48	11.6	3.2	8.4
10019614	2	67	1	20130904	14	0	20130909	0	0	0	20130916	0	0	0	0	1	0	11	11	1	1	270	700	2u	14	0	-	70	160	122.7	2.69	14.8	0.14	0.96	4.51	6.45	11.8	2.7	9.1
10019702	1	43	2	20130905	5	4	-	-	-	-	-	-	-	-	0	0	0	11	31	1	1	120	100	-	5	0	-	75	-	130	2.47	14.3	0.06	1.08	3.26	5.46	10.9	2.8	8.1
10019816	1	20	1	20130909	9	0	-	-	-	-	-	-	-	-	0	0	0	11	12	0	0	100	200	-	10	0	-	70	175	100	2.65	16.2	0.17	1.31	3.47	4.82	20.5	8.1	12.4
10019832	2	59	1	20130906	17	0	20130906	1	1	3	20130916	0	0	0	0	0	0	11	11	1	1	220	1000	2u	14	0	5	60	157	120	2.77	14.4	0.19	1.21	4.1	5.76	21.1	5.7	15.4
10019873	1	55	1	20130906	13	0	20130909	0	0	0	-	-	-	-	0	0	0	31	31	1	1	100	150	-	5	0	-	80	175	134.2	5.28	12.3	0.15	1.27	5.43	7.19	18.3	4.8	13.5
10020031	1	61	1	20130908	7	0	20130909	0	0	0	-	-	-	-	1	0	0	31	31	1	1	120	150	-	6	0	-	75	175	127.1	3.18	14.1	0.14	1.75	5.31	9.14	11.2	2.7	8.5
10020052	1	41	2	20130909	17	4	20130910	0	0	0	20130916	0	0	0	0	0	0	31	31	1	1	185	1000	2u	14	0	3	75	175	128	2.89	16.3	0.12	0.92	2.89	4.46	24	8.3	15.7
10020066	1	69	1	20130909	20	0	20130910	0	0	0	20130926	0	0	0	0	0	0	13	11	1	1	210	900	2u	14	0	4	70	175	128	2.5	16.9	0.13	0.73	2.59	5.34	11.8	3.5	8.3
10020092	1	65	2	20130909	20	4	20130910	0	0	0	20130925	1	1	3	1	0	0	11	11	1	2	315	3600	4u+1800	15	0	13	85	175	106	2.31	15.6	0.08	0.88	3.07	4.43	20.5	9.1	11.4
10020113	1	63	2	20130909	14	4	20130910	0	0	0	20130916	0	0	0	0	0	0	11	11	1	2	230	900	200	16	0	5	70	175	107	2.09	16.5	0.05	1.33	3.5	4.97	13.6	4.6	9
10020118	1	18	2	20130909	10	4	-	-	-	-	-	-	-	-	0	0	0	11	11	0	0	80	200	-	6	0	-	65	175	97	2.55	15.8	0.23	1.12	2.11	3.45	11.9	4.6	7.3
10020162	1	57	1	20130909	14	0	20130910	0	0	0	20130916	0	0	0	0	0	0	11	11	1	1	170	1000	4u	14	0	4	75	173	128	2.4	15.2	0.23	1.19	3.51	5.11	8.7	3	5.7
10020177	2	66	2	20130909	15	4	20130910	0	1	3	20130917	1	1	3	0	0	0	11	11	1	1	180	800	2u	14	0	40	60	160	122	2.31	15.3	0.06	1.25	2.94	4.48	10.2	3.4	6.8
10020324	1	37	2	20130910	12	2	20130911	0	0	0	-	-	-	-	0	0	0	31	31	1	1	-	-		5	0	-	77	176	128	1.9	15.9	0.09	1.36	2.27	3.75	5.5	2.2	3.3
10020328	1	70	2	20130910	14	4	20130911	0	0	0	-	-	-	-	1	0	0	11	11	1	1	210	800	2u+200	14	0	0	65	163	111	5.2	11.1	0.19	1.05	2.59	-	-	-	-
10020339	1	67	1	20130910	15	0	20130911	0	0	0	-	-	-	-	0	0	0	31	31	1	1	90	120	-	5	0		72	173	133	2.89	13.6	0.12	1.24	3.39	-	-	-	-
10020391	2	45	1	20130911	16	0	20130916	0	0	0	20130922	0	0	0	0	0	0	13	11	1	1	225	800	2u	14	0		70	163	122.7	2.86	14.2	0.35	1.14	3.14	-	-	-	-
10020496	2	36	1	20130912	17	1	20130913	0	0	0	20130921	0	0	0	0	0	0	11	11	1	1	180	700	-	14	0		70	162	96	4.33	12.6	1.28	1.13	3.72	-	-	-	-
10020548	1	72	1	20130912	14	0	20130913	0	0	0	-	-	-	-	0	1	0	31	31	1	1	105	100	-	5	0		65	167	96	3.58	13.9	0.21	0.93	2.46	-	-	-	-
10020786	2	36	2	20130915	12	2	20130916	0	0	0	20130922	0	0	0	0	0	0	11	11	1	1	130	400	-	14	0		70	158	113	2.8	13.7	0.14	1.34	2.49	-	-	-	-
10020807	1	63	1	20130915	15	0	20130917	0	1	3	20130922	1	1	1	0	0	0	11	11	1	1	165	600	-	14	0		67	173	148	2.83	14.3	0.15	-	-	-	-	-	-
10020814	1	41	1	20130915	12	0	20130917	0	0	0	-	-	-	-	0	0	0	32	31	1	1	135	200	-	5	0		-	-	91.4	4.53	12.8	0.19	0.54	3.71	-	-	-	-
10020855	1	54	1	20130916	15	0	20130917	0	0	0	20130923	0	0	0	0	0	0	11	11	1	1	165	600	-	14	0		60	170	130	4.09	12.6	0.12	0.95	4.54	-	-	-	-
10020903	1	62	1	20130916	10	0	20130917	0	0	0	-	-	-	-	1	0	0	33	31	1	1	75	200	-	5	0		65	168	118	2.25	16.2	0.12	1.28	2.16	-	-	-	-
10021020	2	57	1	20130917	15	0	20130918	0	0	0	20130924	0	0	0	0	0	0	11	11	1	1	130	400	-	16	0		70	-	125	3.4	13.4	0.08	1.29	3.4	-	-	-	-
10021050	2	47	1	20130917	18	0	20130918	0	0	0	20130924	0	0	0	0	0	0	11	11	1	1	190	500	-	14	0		85	160	130	2.68	14.6	0.18	1.01	3.1	-	-	-	-
10021379	2	31	2	20130922	11	2	-	-	-	-	20130928	0	0	0	0	0	0	11	11	1	1	180	500	-	14	0		65	165	136.7	2.28	15	0.11	1.96	3.33	-	-	-	-
10021384	1	58	2	20130922	19	4	20130923	0	0	0	20130929	1	1	1	0	0	0	11	11	1	2	150	300	-	14	0		67	172	134.2	3.1	15	0.3	1.03	2.71	-	-	-	-
10021492	1	63	1	20130923	11	0	-	-	-	-	-	-	-	-	0	0	0	33	31	1	1	105	100	-	5	0		55	166	116	2.86	14.9	0.1	1.37	3.26	-	-	-	-
10021510	2	45	1	20130923	11	0	20130924	0	0	0	20130930	0	0	0	0	0	0	11	11	1	1	135	500	-	14	0		70	165	106	1.73	16.8	0.07	1.41	4	-	-	-	-
10021532	1	49	1	20130923	8	0	-	-	-	-	-	-	-	-	0	0	0	31	31	1	1	75	100	-	5	0		89	-	118	3.32	13.8	0.21	0.75	2.53	-	-	-	-
10021577	1	65	1	20130923	14	0	20130924	0	0	0	20130930	1	1	3	0	0	0	11	11	1	1	270	600	-	14	0		-	-	134.2	3.24	13.5	0.14	1.59	3.56	-	-	-	-
10021612	2	47	1	20130923	14	0	20130924	0	0	0	20130930	0	0	0	0	0	0	11	11	1	1	180	400	-	14	0		75	165	106.3	2.02	15	0.13	0.9	2.59	-	-	-	-
10021630	2	50	1	20130924	14	0	20130925	0	0	0	20130930	0	0	0	0	0	0	11	11	1	1	180	1000	-	14	0		60	160	106.3	2.9	12.5	0.14	1.38	2.78	-	-	-	-
10021631	2	61	2	20130924	17	4	20130925	0	0	0	20131004	0	0	0	1	0	1	11	11	1	1	205	800	-	15	0		70	160	111	3.82	14.2	0.15	1.49	2.65	-	-	-	-
10021995	1	58	1	20130927	26	0	20130927	0	0	0	-	-	-	-	0	0	0	33	31	1	1	100	50	-	5	0		70	170	122.7	3.03	12.7	0.15	1.39	3.73	-	-	-	-
10022251	1	19	2	20130930	16	1	-	-	-	-	20131008	0	0	0	0	0	0	11	11	0	0	180	-	-	7	0		80	177	139.4	2.28	14.5	0.1	1.25	2.03	-	-	-	-
10022255	1	29	1	20130930	16	0	-	-	-	-	20131008	0	0	0	0	0	0	11	11	1	1	190	-	-	16	0		97	177	148	3.24	13.3	0.13	1.01	3.9	-	-	-	-
10022256	1	54	1	20131021	14	0	20131022	0	0	0	20131101	0	0	0	0	0	0	11	11	1	1	150	500	-	14	0		70	170	129.3	3.27	16.5	0.17	0.96	3.61	-	-	-	-
10022269	2	60	1	20130930	12	0	20131001	0	0	0	20131008	0	0	0	1	0	1	11	11	1	1	150	300	-	14	0		80	165	127.1	2.64	14.9	0.1	1.43	2.56	-	-	-	-
10022283	1	64	2	20130930	12	4	20131001	0	0	0	-	-	-	-	0	0	0	33	31	1	1	105	20	-	5	0		62	170	134.2	2.11	15	0.21	1.14	2.62	-	-	-	-
10022293	1	61	1	20130930	16	0	20131001	0	0	0	20131008	0	0	0	0	0	0	11	11	1	1	220	300	-	16	0		60	165	142.1	2.31	14.9	0.16	1.16	4.2	-	-	-	-
10022431	1	74	2	20131002	19	4	20131004	0	2	3	20131008	1	3	13	1	0	0	11	11	1	1	180	400	-	16	0		80	178	127.1	2.81	15.1	0.34	1.05	3.6	-	-	-	-
10022435	2	47	1	20131002	10	0	20131003	0	0	0	-	-	-	-	0	0	0	33	31	1	1	80	50	-	5	0		67	157	118.7	1.9	16	0.11	1.71	2.5	-	-	-	-
10022775	2	49	2	20131006	16	4	20131007	0	0	0	20131018	1	1	3	1	1	0	11	11	1	1	165	600	-	12	0		70	156	136	2.71	15.8	0.16	1.49	4.97	-	-	-	-
10022864	2	51	1	20131007	12	0	20131008	0	0	0	20131015	0	0	0	0	0	0	11	11	1	1	180	300	-	15	0		65	160	122	3.28	14.8	0.08	1.36	4.34	-	-	-	-
10022872	2	58	1	20131007	11	0	20131008	0	0	0	20131015	0	0	0	0	0	0	11	11	1	1	120	300	-	16	0		68	168	122	2.8	15.6	0.07	1.46	3.65	-	-	-	-
10016246	2	39	1	20130805	8	0	20130808	0	0	0	-	-	-	-	0	0	0	31	31	1	1	75	50	-	4	0	-	60	-	104	2	16.1	0.21	1.11	2.04	3.43	13.9	5.7	8.2
10016261	2	58	1	20130806	15	4	20130807	0	0	0	20130816	0	0	0	0	0	0	11	11	1	1	180	300	-	16	0	1*8	60	160	106	2.6	14.5	0.27	1.01	3.71	5.5	12.9	3	9.9
10016408	1	24	2	20130807	7	2	-	-	-	-	-	-	-	-	0	0	0	31	31	1	1	60	-	-	8	0	-	65	-	97	1.98	16.5	0.01	0.86	2.66	3.88	1.6	6	10
10016640	2	38	1	20130808	15	0	20130809	0	0	0	20130818	0	0	0	0	0	0	12	11	1	1	150	300	-	20	0	-	70	160	116	2.5	13.7	0.14	1.19	3.61	-	-	-	-
10016617	1	44	1	20130809	15	0	20130812	0	0	0	20130819	0	0	0	1	0	0	12	11	1	1	150	600	-	20	0	1*8	90	178	127.1	2.15	13.9	0.01	0.68	1.88	4.26	10.4	3.2	7.2
10016912	2	45	1	20130812	15	0	20130813	0	0	0	20130822	0	0	0	0	0	0	13	11	1	2	230	1300	2u+200	20	0	1*9	60	160	128	5.12	11.9	0.33	1.05	2.39	3.76	11.5	3.5	8
10016933	2	50	1	20130812	19	0	20130813	0	0	0	-	-	-	-	1	0	0	31	31	1	1	100	300	-	5	0	-	60	160	136	3.45	13.2	0.1	1.45	3.61	5.63	21.8	5.8	16
10017059	2	59	1	20130813	14	0	20130814	0	0	0	20130822	0	0	0	1	0	0	11	11	1	2	180	900	2u+150	25	0	1*9	75	160	122.7	2.8	13.5	0.12	0.9	3.11	5.16	17.2	4.2	13
10017238	1	55	1	20130814	17	0	20130815	0	0	0	20130830	0	0	0	1	0	0	32	12	0	0	95	300	-	20	0	1*9	75	175	130	2.16	14.1	0.21	0.97	3.58	5.35	14.4	4.3	10.1
10017240	2	55	1	20130814	18	0	20130815	0	0	0	20130826	0	0	0	0	0	0	13	11	1	1	160	700	200	20	0	1*9	60	160	94	2.35	14.8	0.09	1.5	2.64	4.4	19.5	6.7	12.8
10017295	1	42	2	20130814	15	4	20130816	0	0	0	-	-	-	-	0	1	0	31	31	1	1	80	200	-	8	0	-	70	120	120	2.92	13.6	0.07	1.23	4.52	5.86	11.6	3	8.6
10017375	1	30	2	20130815	13	4	20130816	0	0	0	20130826	0	0	0	0	0	0	11	11	1	1	125	500	-	20	0	1*8	70	175	128	2.65	14.2	0.09	0.61	2.93	4.09	4.2	2.2	2
10017453	2	63	2	20130816	15	4	20130819	0	0	0	20130826	0	0	0	0	0	0	13	11	1	1	105	300	-	16	0	1*6	70	162	139.4	2.26	14.9	0.08	0.86	4.6	6.01	10.8	2.7	8.1
10017456	1	46	1	20130816	17	0	20130816	0	0	0	20130828	0	0	0	0	0	0	12	11	1	3	205	1000	700	15	0	1*6+4*4	70	170	129.3	2.38	14.2	0.13	0.87	3.26	4.1	12.9	4.6	8.3
10017466	2	54	1	20130816	15	0	-	-	-	-	20130823	0	0	0	1	0	0	13	11	1	1	150	900	-	16	0	1*10	70	160	131.7	2.24	15	0.09	1.01	3.15	4.66	10.1	3.4	6.7
10017494	2	33	1	20130816	11	4	-	-	-	-	-	-	-	-	0	0	0	11	11	1	1	130	300	-	16	0	1*3	70	-	129.3	2.13	15.6	0.14	0.81	3.05	4.73	9.6	3.1	7.5
10017676	2	58	1	20130819	23	0	20130820	0	0	0	20130828	0	0	0	0	0	0	13	11	1	2	150	400	-	16	0	1*9	65	160	139.4	2	17.5	0.1	0.79	2.9	4.07	7.9	2.2	5.7
10017768	1	56	1	20130819	7	0	20130820	0	0	0	-	-	-	-	0	0	0	31	31	1	1	80	100	-	4	0	-	70	170	113	2.24	16.2	0.08	0.83	1.73	2.84	9.7	4.4	5.3
10017835	2	62	1	20130820	15	0	20130820	0	0	0	20130830	0	0	0	0	0	0	13	11	1	1	210	800	2u	20	0	1*6+4*5	60	160	109	4.88	13	0.56	1.14	4.27	5.74	13.8	4.8	9
10017846	1	64	1	20130820	11	0	20130820	0	0	0	-	-	-	-	1	1	0	31	31	1	1	120	300	-	4	0	-	80	-	111	2.05	15.8	0.1	0.61	3.43	4.59	10.4	4.2	6.2
10017891	2	39	1	20130820	11	0	20130821	0	0	0	-	-	-	-	0	0	0	31	31	1	1	85	200	-	4	0	-	65	-	113	2.6	14.5	0.08	1.22	3.1	4.98	11.7	3.2	8.5
10018031	1	58	2	20130821	14	2	20130821	0	0	0	-	-	-	-	0	0	0	31	31	1	2	90	100	-	6	0	-	78	-	102	1.89	16.5	0.07	1.33	2.04	3.69	11.2	4	7.2
10018100	2	64	1	20130822	15	0	20130822	0	0	0	20130829	1	2	3	0	1	0	13	11	1	1	135	300	-	16	0	1*2+4*9	60	158	100	3.72	13.9	0.43	1.61	1.75	3.66	8.8	3.1	5.7
10018380	2	51	1	20130825	15	0	20130826	0	0	0	20130904	0	0	0	0	0	0	12	11	1	1	180	300	-	25	0	1*10	60	-	111	2.07	15.8	0.15	0.83	3.27	5.37	0.9	1.8	5.1
10018575	1	41	1	20130826	7	0	20130827	0	0	0	-	-	-	-	0	0	0	31	31	1	1	90	100	-	4	0	-	85	-	-	-	-	-	-	-	-	-	-	-
10018614	2	72	2	20130826	14	4	20130827	0	0	0	20130904	0	0	0	0	0	0	13	11	1	1	120	400	-	16	0	1*11	55	160	107	2.63	15.5	0.25	1.47	3.72	5.49	13.9	4	9.9
10018688	1	57	1	20130827	14	0	20130828	0	0	0	20130905	0	0	0	0	0	0	11	11	1	1	150	400	-	20	0	1*8	70	-	139.4	2.74	14.9	0.1	2.5	2.02	3.59	14.7	5.8	8.9
10018805	1	56	1	20130828	15	0	20130829	0	0	0	20130907	0	0	0	1	0	0	12	11	1	1	150	400	-	20	0	1*7	70	-	113	3.13	14.5	0.12	0.97	3.38	4.8	19.4	5.8	13.6
10018893	2	51	2	20130828	23	4	20130829	0	0	0	-	-	-	-	1	0	0	13	11	1	1	105	400	-	16	0	1*12	68	-	106	3.58	14.2	0.38	1.16	4.72	6.48	14.5	5.6	8.9
10018932	2	61	1	20130829	11	0	-	-	-	-	-	-	-	-	0	1	1	31	31	1	5	90	50	-	8	0	-	80	-	116	3.13	15.5	0.1	0.84	5.52	6.72	14.3	3.8	10.5
10019285	2	59	1	20130902	16	4	20130903	0	0	0	20130912	0	0	0	1	0	0	13	11	1	1	135	350	-	16	0	1*6	70	160	118	3.4	13.7	0.12	1.07	4.04	5.07	10.6	3	7.6
10019387	1	45	1	20130902	19	0	20130903	0	0	0	20130913	0	0	0	0	1	0	11	11	1	1	240	1000	4u+200	16	0	1*6	80	180	118	2.89	13.5	0.09	1.25	4.3	5.87	17.3	4.9	12.4
10013901	2	50	2	20130717	12	0	20130718	0	0	0	-	-	-	-	0	0	0	31	31	1	1	75	50	0	4	0	-	65	160	118	3.28	13.6	0.15	1.7	4.41	5.8	14.3	3.3	11
10013969	1	56	1	20130718	25	0	20130718	0	0	0	20130806	1	1	2	1	0	0	11	11	1	2	210	600	2u	16	0	1*6+4*5	65	-	102	3.45	13.7	0.14	0.9	3.18	4.58	20	5.7	14.3
10013980	2	67	2	20130718	23	4	20130718	0	0	0	20130805	0	0	0	1	1	0	13	11	1	1	120	300	-	20	0	1*7	75	160	118	4.73	12.2	0.54	0.84	4.18	5.93	12.6	2.8	9.8
10014258	2	72	1	20130722	15	0	20130722	0	0	0	20130802	1	1	3	1	0	0	11	11	1	1	150	500	2u	20	0	1*8+4*3	61	-	104.8	3.01	14.3	0.21	1.26	3.01	4.84	14.5	5.8	8.7
10014419	1	55	1	20130722	11	0	20130723	0	0	0	-	-	-	-	0	0	0	31	31	1	3	90	100	-	8	0	-	80	-	118.7	2.98	13.1	0.1	1.28	2.89	4.87	22.4	7.7	14.7
10014452	2	48	1	20130722	14	0	20130722	0	0	0	20130730	0	0	0	1	0	0	11	11	1	2	150	400	-	16	0	1*7	80	-	127.1	2.92	13.8	0.15	1.16	4.42	5.99	7.4	2.2	5.2
10014455	2	58	1	20130722	20	0	20130723	0	0	0	20130807	0	0	0	0	0	0	13	11	1	2	195	1200	2u+2u	25	0	1*11	75	160	116.7	2.69	13.9	0.22	1.26	4.1	6.86	9.2	2.2	7
10014514	1	66	1	20130723	20	0	20130723	0	0	0	20130807	1	3	34	1	0	0	11	11	1	2	225	300	2u+200	30	0	1*7+4*4	85	-	124.8	3.18	13.7	0.11	0.88	3.59	4.98	19.7	6.4	13.3
10014530	2	55	1	20130723	19	0	20130723	0	0	0	20130806	0	0	0	0	0	0	12	11	1	1	165	900	2u	25	0	1*11	75	-	104	2.65	13.7	0.06	1.19	3.01	4.84	12.9	4.3	8.6
10014553	1	48	1	20130723	6	0	20130724	0	0	0	-	-	-	-	1	0	0	31	31	1	1	105	100	-	4	0	-	82	184	109	2.33	13.6	0.09	1.3	4.61	6.59	30.4	7.4	23
10014691	2	29	1	20130724	13	0	20130724	0	0	0	-	-	-	-	0	0	0	13	11	1	1	105	400	-	16	0	1*7	65	-	100	2.57	13.6	0.22	1.25	2.93	4.68	18.7	6.3	12.4
10014712	1	41	2	20130724	16	2	20130724	0	0	0	20130805	0	0	0	1	1	0	12	11	1	1	135	500	-	20	0	1*11	70	-	102	3.72	12.3	0.03	0.73	2.81	3.84	14.7	5.6	9.1
10014812	1	34	1	20130725	14	0	20130725	0	0	0	-	-	-	-	0	0	0	31	31	1	1	70	100	-	4	0	-	60	-	97	2.99	13.3	0.07	0.88	2.02	3.36	11.6	4.9	6.7
10014874	1	73	1	20130725	25	0	20130726	0	0	0	20130808	0	0	0	1	0	0	11	11	1	1	195	400	350	20	0	1*7+4*4	75	172	104	2.2	14.5	0.35	1.25	3.09	4.64	10.4	4.5	5.9
10014898	2	58	1	20130726	17	0	20130726	0	0	0	20130806	0	0	0	0	1	0	12	11	1	1	110	500	-	20	0	1*8	45	-	122.7	3.66	13.1	0.2	1.32	3.42	5.85	26.5	6.3	20.2
10015007	2	72	1	20130727	27	0	20130729	0	0	0	20130819	0	0	0	0	0	0	31	33	0	0	150	300	2u	15	0	-	60	158	118.7	3.7	13.1	0.22	0.85	3.88	5.8	12.6	3.5	9.1
10015025	2	51	1	20130727	12	0	-	-	-	-	-	-	-	-	1	0	0	31	31	1	2	120	100	-	6	0	-	60	-	103.3	2.25	12.2	0.11	0.93	2.62	4.21	16.1	6.1	10
10015044	2	76	2	20130727	19	4	20130729	0	0	0	20130812	0	0	0	0	0	0	12	11	1	1	120	400	-	20	0	1*8	75	158	114.9	2.15	15.3	0.21	0.94	2.73	4.46	7.3	2.4	4.9
10015090	2	47	1	20130728	11	0	20130729	0	0	0	-	-	-	-	1	0	0	31	31	1	1	90	50	-	4	0	-	68	-	96	2.42	15	0.06	1.19	3.11	4.72	10.9	3.3	7.6
10015175	2	45	2	20130729	14	4	20130729	0	0	0	20130807	0	0	0	0	0	0	11	11	1	2	175	1000	2u+200	25	0	1*9	70	-	102	2.68	14.6	0.05	1.08	3.28	4.84	10.7	3.6	7.1
10015178	1	38	1	20130729	14	1	20130729	0	0	0	20130808	0	0	0	0	0	0	11	11	1	1	135	500	-	20	0	1*7	72	-	130	2.63	13.1	0.01	0.92	3.97	6.07	12.1	3.9	8.2
10015221	1	44	1	20130729	10	0	20130729	0	0	0	-	-	-	-	0	0	0	31	31	1	1	60	50	-	4	0	-	70	-	113	2.16	14.4	0.07	1.08	3.34	4.89	9.7	3.6	6.1
10015236	1	56	1	20130729	16	0	20130730	0	0	0	20130807	0	0	0	1	1	0	12	11	1	1	135	400	-	20	0	-	85	-	111	2.47	14.9	0.26	1.19	2.92	-	-	-	-
10015268	1	53	1	20130729	17	0	20130730	0	0	0	-	-	-	-	0	0	0	31	31	1	1	105	150	-	8	0	-	75	170	116	2.77	14	0.1	1.18	2.38	3.97	9.2	3.7	5.5
10015401	2	49	1	20130730	20	0	20130731	0	0	0	20130814	0	0	0	0	0	0	11	11	1	1	160	200	-	16	0	1*3	80	-	102	3.49	14.3	0.21	1.14	0.52	8.39	9.8	2.3	7.5
10015437	1	41	1	20130730	15	0	20130731	0	0	0	-	-	-	-	0	1	0	31	31	1	1	70	200	-	8	0	-	75	-	113	2.86	14	0.2	-	-	-	-	-	-
10015521	2	46	1	20130731	14	0	20130801	0	0	0	20130812	0	0	0	0	0	0	13	11	1	2	170	800	400	25	0	1*9	60	-	122	2.65	14.1	0.15	1.21	3.2	4.82	14.6	3.7	10.9
10015660	1	61	1	20130801	18	0	20130801	0	0	0	-	-	-	-	0	0	0	13	11	1	1	110	400	-	16	0	1*5	70	175	100	3.32	13.7	0.07	0.65	2.99	5.31	10.1	2.9	7.2
10015824	1	36	1	20130802	11	0	-	-	-	-	-	-	-	-	0	0	0	31	31	1	2	105	200	-	8	0	-	85	170	122.7	1.81	15	0.61	1.1	3.05	4.77	12.5	3.5	9
10016053	2	45	1	20130805	19	0	20130806	0	0	0	20130814	0	0	0	0	0	0	11	11	1	2	200	600	2u	16	0	1*7	74	-	124.8	2.4	15.8	0.21	0.8	3.19	4.23	12	3.9	8.1
10016064	1	46	2	20130805	11	4	20130806	0	0	0	-	-	-	-	0	0	0	31	31	1	1	105	150	-	4	0	-	75	175	122.7	2.11	15.6	0.06	-	-	-	-	-	-
10016234	2	42	1	20130805	25	4	20130807	0	0	0	20130826	0	0	0	1	0	0	13	11	1	1	115	400	-	20	0	1*1	60	160	116	3.45	13.9	0.14	1.07	3.45	5.07	11	3	8
10030667	2	58	1	20131211	17	0	20131212	0	0	0	20131225	0	0	0	1	0	0	11	11	1	1	210	500	2u	20	0	1*6	65	-	106	2.98	14.6	0.1	1.46	3.36	5.27	10.2	2.7	7.5
10030688	1	48	2	20131211	18	4	20131212	0	0	0	20131224	0	0	0	1	0	0	12	11	1	2	180	800	2u	25	0	1*6	80	-	116	2.83	15.4	0.05	0.98	1.86	3.3	7.8	3.2	4.6
10030752	1	53	1	20131212	17	0	20131213	0	0	0	20131223	0	0	0	0	0	0	33	31	0	0	95	400	-	10	0	-	75	-	122.7	5.03	12.7	0.16	0.97	3.55	5.05	12.9	5.2	7.7
10030981	2	43	1	20131214	14	0	20131216	0	0	0	-	-	-	-	0	0	0	31	31	1	1	100	100	-	4	0	-	70	-	93.8	2.71	15	0.24	1.05	3.78	4.96	12.4	4.1	8.3
10031412	1	32	1	20131218	8	1	20131219	0	0	0	-	-	-	-	1	0	0	31	31	1	1	-	-	-	10	0	-	80	172	127.1	2.39	16.5	0.14	0.75	3.61	5.1	10.8	3.7	7.1
10031972	2	47	1	20131224	8	1	20131225	0	0	0	20131230	0	0	0	0	0	0	13	11	1	1	155	1000	2u	20	0	1*3	70	160	116	3.26	14.4	0.1	1.27	4.49	6.46	13.4	3.4	10
456134	1	45	2	20130702	19	4	20130703	0	0	0	20130716	0	0	0	0	0	0	12	11	1	1	180	300	-	20	0	1*7	84	-	122	2.19	15	0.04	1.11	3.32	5.23	15.2	4.2	11
456151	2	58	2	20130703	24	4	20130704	0	0	0	20130722	0	0	0	0	0	1	11	11	1	1	135	300	-	20	0	-	71	-	102.6	2.23	14.3	0.12	1.27	3.47	5.34	18.4	4.4	14
456378	1	67	2	20130712	11	4	20130715	0	0	0	-	-	-	-	1	0	0	31	31	1	2	105	50	-	8	0	-	75	-	125.2	2	14.8	0.1	1.29	3.12	4.91	34.3	9.9	24.4
456890	2	39	2	20130731	14	4	20130801	0	0	0	20130809	0	0	0	0	0	0	11	11	1	1	120	300	-	16	0	1*6	70	-	104	3.06	13.3	0.1	0.91	4.09	5.49	10.5	3.2	7.3
456897	1	54	2	20130731	28	4	20130801	0	0	0	20130820	0	0	0	0	0	0	11	11	1	2	165	500	2u	30	0	-	75	170	97	2.92	14	0.02	0.76	2.28	2.78	11.8	3.9	7.9
457097	1	34	2	20130808	12	4	20130809	0	0	0	20130812	0	0	0	0	0	0	12	11	1	1	150	320	-	20	0	1*6	70	175	113	2.2	13.9	0.1	0.8	2.04	2.89	11.5	5.1	6.4
457157	1	45	2	20130811	17	4	20130812	0	0	0	20130821	0	0	0	0	0	0	12	11	1	1	150	600	-	20	0	1*6	85	175	106	3.67	13	0.11	0.64	3.1	3.67	23.9	9.9	14
457394	1	19	2	20130819	16	4	-	-	-	-	20130903	0	0	0	0	0	0	12	11	0	0	105	300	-	6	0	1*7	70	170	136.7	2.38	15.1	0.05	1.11	1.99	3.13	7.5	2.9	4.6
457458	1	58	2	20130821	22	4	20130822	0	0	0	20130905	1	2	13	1	0	0	11	11	1	1	270	120	-	30	0	1*3+4*5	80	-	116	2.18	14.7	0.08	0.62	2.77	4.58	9.5	2.7	6.8
457742	1	49	2	20130902	14	2	20130903	0	0	0	20130912	0	0	0	0	0	0	11	11	1	1	185	800	-	20	0	1*6	70	175	113	3.72	12.4	0.08	0.02	2.4	3.64	8.5	3.8	4.7
457744	1	55	2	20130902	10	4	20130903	0	0	0	-	-	-	-	0	0	0	31	31	1	1	105	150	-	4	0	-	70	175	87	2.2	15.4	0.06	0.01	3.17	4.42	9.3	3.7	5.6
457802	1	35	2	20130903	14	4	20130904	0	0	0	20130912	0	0	0	0	0	0	12	11	1	1	150	200	-	20	0	1*7	90	170	118.7	3.53	12.9	0.08	0.35	3.78	5.4	10.3	3	7.3
457803	1	55	2	20130903	14	4	20130904	0	0	0	20130913	0	0	0	0	0	0	11	11	1	1	155	500	-	20	0	1*7	59	173	94	2.03	15.7	0.05	1.35	1.85	3.15	8.6	3.3	5.3
458017	2	53	2	20130911	19	4	20130912	0	0	0	20130925	1	1	3	0	0	0	12	11	1	2	180	1000	4u+400	26	0	1*7	60	160	107	2.71	15.6	0.2	1.5	3.71	5.5	15.9	4.6	11.3
458038	1	62	2	20130912	44	4	20130913	0	0	0	20130925	0	0	0	0	0	1	11	11	1	1	130	600	2u	16	0	3*4	70	180	128	2.9	14.8	0.06	0.78	1.26	3.1	13.3	4.3	9
458111	2	56	2	20130915	15	4	20130918	0	1	3	20130925	1	2	3	0	0	0	12	11	1	2	165	800	200	16	0	4*3	70	160	142.1	2.32	15.8	1.22	0.95	2.38	3.55	10.4	4.4	6
458162	2	67	2	20130917	15	4	20130918	0	0	0	20130927	0	0	0	0	0	0	11	11	1	2	340	1300	2u+200	18	0	1*6	70	160	122	3.24	14.8	0.06	0.31	3.39	5.09	11.8	3.7	8.1
458205	2	32	2	20130919	17	4	20130922	0	0	0	20130930	0	0	0	0	0	0	12	11	1	1	180	400	-	20	0	1*7	75	180	118.7	2.46	14.6	0.08	1.01	2.32	3.71	11.7	5.5	6.2
458236	2	69	2	20130921	12	4	-	-	-	-	-	-	-	-	0	1	1	31	31	1	1	150	80	-	6	0	-	60	-	145	2.53	16.4	0.07	1.46	5.12	7.54	16.7	3.5	13.2
458351	2	70	2	20130924	16	4	20130925	0	0	0	20131008	0	0	0	0	0	0	12	11	0	0	120	100	-	6	0	3*11	80	160	100.4	2.72	12.8	0.23	1.37	4.03	5.63	11.1	3	8.1
458472	1	51	2	20130928	20	4	20130929	0	0	0	20131018	0	0	0	0	1	0	12	11	0	0	75	300	-	4	0	1*12	80	-	116.7	2.35	14.6	0.06	1.21	3.83	4.99	13.4	4.5	8.9
458764	2	78	2	20131010	18	4	20131012	0	0	0	20131021	0	0	0	1	0	0	11	11	1	2	138	600	2u	15	0	1*7	65	100	133	2.77	16	0.09	1.28	3.01	4.91	12.1	3.6	8.5
458939	1	66	2	20131015	25	4	20131017	0	0	0	20131101	1	2	13	1	0	1	12	11	0	0	150	200	-	6	0	1*5	80	-	116	2.72	16.5	0.06	1.4	2.96	4.59	10.5	5.4	5.1
459205	2	47	2	20131024	14	4	20131025	0	0	0	20131101	0	0	0	1	0	0	13	11	1	1	165	600	-	20	0	1*5	80	160	127.1	3.74	13.6	0.17	1.7	3.24	5.36	7.9	2.3	5.6
459206	1	40	2	20131024	15	4	20131026	0	0	0	-	-	-	-	0	0	0	31	12	0	0	90	50	-	6	0	-	80	170	128	2.98	14.1	0.06	1.03	3.86	5.27	19.9	6.6	13.3
459347	2	63	2	20131029	20	4	20131105	0	0	0	20131113	0	0	0	0	0	0	11	11	1	2	210	800	2u	20	0	1*7	75	160	122	3.96	14.1	0.32	1.18	4.08	6.66	10.9	2.9	8
524491	2	61	2	20131118	16	4	20131120	0	0	0	20131125	1	1	3	1	1	1	11	11	1	1	210	700	240	10	0	1*2	-	-	124.8	2.86	14.5	0.48	0.67	1.45	8.3	12.9	3	9.9
524720	1	71	2	20131209	15	4	20131209	0	0	0	-	-	-	-	1	1	0	31	31	1	1	80	400	-	6	0	-	70	170	102	2.56	15.5	0.11	0.92	3.1	4.29	11.7	3.5	8.2
10011659	1	28	2	20130701	21	2	20130702	0	0	0	-	-	-	-	0	0	0	12	11	1	3	420	2200	4u+800	30	0	3*14	75	-	96	2.55	14.2	0.09	0.84	2.57	3.64	13.6	6.6	7
10011686	2	60	1	20130701	18	1	20130702	0	0	0	20130716	0	0	0	1	0	0	11	12	0	0	120	200	-	6	0	1*12	68	-	109	2.61	13.7	0.57	1.36	2.72	4.7	27.6	8.3	19.3
10011896	1	65	1	20130702	28	0	20130703	0	0	0	20130726	0	0	0	1	0	0	11	12	0	0	120	200	-	6	0	1*11	80	-	118	3.3	13	0.09	1.09	3.76	5.21	11.2	3.1	8.1
10011906	2	35	1	20130702	15	0	20130703	0	0	0	20130712	0	0	0	0	0	0	13	11	1	1	160	400	-	20	0		60	-	109.2	2.31	13.5	0.2	1.21	3.04	-	-	-	-
10011913	1	63	2	20130702	22	4	20130703	0	0	0	20130723	0	0	0	0	1	0	11	11	1	1	210	600	-	20	0	1*7	80	170	125.2	2.83	13	0.15	1.01	4.44	6.44	12.1	3.5	8.6
10011917	2	64	1	20130702	29	0	20130703	0	0	0	20130729	0	0	0	1	1	0	11	12	0	0	130	200	-	20	0	1*11	75	156	122	3.06	13.5	0.08	0.99	3.53	4.9	11.1	3	8.1
10011974	2	55	2	20130702	10	4	20130703	0	0	0	-	-	-	-	0	0	0	32	31	1	1	120	100	-	4	0	-	60	-	105.8	2.38	13.6	0.09	0.93	2.35	3.97	10.3	3.3	7
10012081	2	50	1	20130703	15	0	20130704	0	0	0	-	-	-	-	0	0	0	32	31	1	2	120	100	-	4	0	-	75	-	125.2	2.9	15.9	0.16	1.12	2.1	3.51	18.1	7.5	10.6
10012127	2	36	2	20130703	17	4	20130704	0	0	0	20130712	0	0	0	0	0	0	12	11	1	1	150	300	-	20	0	3*8	60	-	98.1	2.52	14.5	0.39	1.21	2.46	4.18	15.9	5.3	10.6
10012131	2	67	2	20130703	19	4	20130704	0	0	0	20130715	0	0	0	0	0	0	13	11	1	2	210	500	-	20	0	1*7	65	-	127.6	2.55	14.8	0.15	1.16	3.68	5.46	13.6	3.6	10
10012264	2	48	1	20130704	12	0	20130705	0	0	0	-	-	-	-	0	0	0	11	11	1	1	195	300	-	16	0	1*7	70	160	89	2.8	15.4	0.06	1.17	2.01	3.62	11.7	4.3	7.4
10012344	2	69	1	20130705	14	0	20130705	0	0	0	-	-	-	-	0	0	0	32	31	1	1	75	100	-	4	0	-	50	-	122	2.73	14.1	0.07	1.12	3.72	5.53	7.8	2	5.8
10012346	2	31	2	20130705	21	2	20130705	0	0	0	-	-	-	-	0	0	0	11	11	1	2	185	400	-	16	0	1*7	55	168	118	3.35	13.8	0.07	0.98	2.98	4.65	13	4.6	8.4
10012542	1	58	1	20130707	15	0	20130705	0	0	0	20130717	0	0	0	0	0	0	11	11	1	1	260	600	2u	26	0	1*7	80	-	113	2.55	13.5	0.08	1.12	4.35	5.98	20.5	6.6	13.9
10012544	2	63	2	20130707	15	0	20130708	0	0	0	-	-	-	-	0	0	0	32	31	1	1	90	150	-	8	0	3*3+1*3	70	160	89	3.1	14.9	0.17	1.46	5.03	8.01	9	2.3	6.7
10012619	1	49	1	20130708	11	0	20130708	0	0	0	-	-	-	-	0	0	0	31	31	1	1	130	-	-	4	0	-	75	185	89	2.32	15.9	0.5	0.92	2.2	3.41	8.3	3.5	4.8
10012873	2	50	2	20130709	14	4	20130710	0	0	0	-	-	-	-	1	0	0	11	11	1	1	140	300	-	16	0	3*7	60	160	107	3.18	14.7	0.05	1.03	2.62	4.36	13.5	3.9	9.6
10012893	2	46	1	20130709	13	0	20130710	1	1	3	-	-	-	-	0	0	0	31	31	1	1	80	100	-	8	0	6*3+3*8	60	160	107	2.69	14.1	0.37	1.44	2.54	4.64	12.1	4.2	7.9
10012904	2	57	1	20130709	16	0	20130710	0	0	0	20130722	0	0	0	0	0	0	11	11	1	3	280	1500	4u+750	30	0	1*5	60	160	116	2.52	15.2	0.11	1.42	1.62	3.53	12.3	4.5	7.8
10012997	1	53	2	20130710	15	4	-	-	-	-	-	-	-	-	1	0	0	31	31	1	1	100	100	-	4	0	1*3	75	175	116	2.32	14.6	0.1	1.15	3.5	5.62	16.2	4.2	12
10013193	2	45	2	20130712	14	4	20130712	0	0	0	20130722	0	0	0	0	0	0	12	11	1	1	150	400	400	20	0	1*10	60	-	104.2	2.9	16.3	0.1	1.31	2.27	4.33	12.9	4.1	8.8
10013275	2	44	2	20130712	12	4	20130715	0	0	0	-	-	-	-	0	0	0	31	31	1	1	100	200	-	4	0	-	-	-	135.2	2.74	14.9	0.16	0.94	3.15	5.33	7.8	2	5.8
10013440	2	62	1	20130715	14	0	20130716	0	0	0	20130724	0	0	0	0	0	0	11	12	0	0	100	350	-	20	0	3*7	75	158	120	2.03	14.9	0.45	0.94	3.77	5.52	12	3.3	8.7
10013491	1	46	1	20130715	16	0	20130716	0	0	0	20130729	0	0	0	0	0	0	11	11	1	1	180	650	2u	20	0	3*13	65	172	87	2.01	14.8	0.03	0.94	2.25	3.72	18.3	6.3	12
10013508	1	38	2	20130715	7	2	20130716	0	0	0	-	-	-	-	0	0	0	31	31	1	2	135	200	-	4	0	-	67	172	107	2.74	15	0.04	0.84	2.47	3.73	11.2	4.1	7.1
10013647	1	48	1	20130716	16	0	20130716	0	0	0	20130729	0	0	0	1	0	0	12	11	1	1	135	600	2u	20	0	1*8	80	180	118	3.35	13.2	0.04	0.91	3.1	4.31	11.6	3.2	8.4
10013651	1	72	2	20130716	17	4	-	-	-	-	-	-	-	-	0	0	0	31	31	1	2	75	100	-	10	0	-	75	-	-	-	-	-	-	-	-	-	-	-
10013708	1	56	1	20130716	16	0	20130717	0	0	0	20130725	1	1	3	0	0	0	11	11	1	1	150	400	-	20	0	1*7+4*3	75	-	107	3.55	12.8	0.55	1.15	2.11	3.75	14.1	4.6	9.5
10013837	1	59	1	20130717	15	0	20130717	0	0	0	-	-	-	-	0	0	0	31	31	1	1	90	100	-	4	0	-	60	-	107	3.06	13.3	0.25	0.81	1.84	3.19	9.1	3.8	5.3
10013886	1	42	1	20130717	15	0	20130718	0	0	0	20130726	0	0	0	0	0	0	11	11	1	1	105	350	-	20	0	1*8	-	-	107	3.06	13.6	0.09	1.07	3.24	5.16	8.1	2.4	5.7
10026578	1	37	1	20131105	9	0	20131106	0	0	0	20131113	0	0	0	0	0	0	11	11	1	1	155	200	-	14	0	1*5	95	175	125	2.83	14.4	0.07	1.2	2.23	5.26	12.7	3.9	8.8
10026604	1	67	1	20131105	13	0	20131106	0	0	0	20131112	0	0	0	0	0	0	11	11	1	1	195	1200	400	14	0	1*4	75	169	113	2.23	16.1	0.07	0.91	3.8	5.44	12.5	3.5	9
10026651	1	40	2	20131105	9	4	20131106	0	0	0	-	-	-	-	0	1	0	31	31	1	1	85	200	-	6	0	-	85	175	118	3.05	15.1	0.07	0.89	3.2	4.57	10.9	3.9	7
10026717	2	59	1	20131106	15	0	20131104	0	0	0	-	-	-	-	0	0	0	11	11	1	1	180	300	-	16	0	1*5	70	160	120.6	2.77	15.8	0.1	1.54	3.4	5.39	11	3	8
10026946	2	50	1	20131108	18	0	20131108	-	-	-	-	-	-	-	1	0	0	11	11	1	1	165	600	2u	14	0	1*4	62	165	107.9	3.23	16.7	0.4	1.3	3.25	4.9	9.7	2.9	6.8
10026947	1	49	1	20131108	15	0	20131108	0	0	0	20131118	0	0	0	0	0	0	13	11	1	1	240	-	-	14	0	1*5	70	170	127.1	2.32	16.4	0.07	1.26	3.32	5.15	16.9	5	11.9
10026996	1	50	1	20131109	16	0	20131122	0	1	3	20131128	1	1	3	0	0	0	11	11	1	2	180	1500	2u+200	16	0	1*5+4*3	90	180	113	3.47	15.9	0.14	0.81	3.37	4.49	13.4	4.9	8.5
10027209	1	26	2	20131111	8	4	-	-	-	-	-	-	-	-	0	0	0	11	12	0	0	285	300	-	7	0	1*3	64	162	127.1	1.97	16.6	0.22	1.29	3.23	4.93	8.5	2.7	5.8
10027231	2	56	1	20131111	14	0	20131112	0	0	0	20131118	0	0	0	0	0	0	13	11	1	1	120	300	-	14	0	1*5	75	162	104	3.41	15.9	0.08	0.65	3.35	4.61	7.1	2.1	5
10027278	1	53	1	20131111	9	0	20131115	0	0	0	-	-	-	0	0	0	0	31	31	1	1	120	100	-	5	0	-	80	175	96	2.66	16.1	0.09	0.75	3.24	4.57	16.1	5.3	10.8
10027300	2	27	2	20131111	9	4	20131105	0	0	0	20131118	0	0	0	0	0	0	11	11	1	1	120	300	-	16	0	1*3	70	174	104.8	2.14	17	0.08	1.62	2.38	4.53	15.2	3.9	11.3
10027302	1	56	2	20131111	8	4	-	-	-	-	20131112	0	0	0	0	0	0	31	31	1	1	120	100	-	6	0	1*4	-	-	104	3.71	13.5	0.08	0.98	2.93	4.2	11.5	3.1	8.4
10027306	2	46	1	20131111	14	0	20131112	0	0	0	20131120	0	0	0	0	0	0	13	11	1	1	165	1000	2u	14	0	1*5	60	158	106	1.94	18.5	0.06	1.3	2.66	4.49	12.3	3.8	8.5
10027312	1	28	1	20131111	12	0	20131112	0	0	0	-	-	-	-	0	0	0	11	11	1	1	120	500	-	14	0	1*5	75	172	97	2.89	15.6	0.08	1.17	4.16	5.8	17.8	4.3	13.5
10027380	1	46	——	20131112	9	0	20131113	0	0	0	-	-	-	-	0	0	0	11	11	1	1	120	500	-	15	0	1*6	70	170	118	2.69	12.5	0.36	0.95	2.85	4.36	16.8	6.4	10.4
10027499	2	51	1	20131113	14	0	20131114	0	0	0	20131120	0	0	0	0	0	0	11	11	1	1	160	800	2u	14	0	-	53	157	111.3	3.12	15.1	0.22	1.1	4.22	3.66	9	3.3	5.7
10027603	1	28	1	20131114	13	0	20131114	0	0	0	-	-	-	-	0	0	0	11	11	1	1	220	600	-	14	0	1*5	90	180	116.7	2.8	13.5	0.12	0.97	3.38	3.47	11.7	4.1	7.6
10027971	2	45	1	20131118	8	0	-	-	-	-	20131119	0	0	0	0	0	0	31	31	1	2	90	100	-	6	0	1*5	75	163	96.4	2.36	16.6	0.17	1.01	2.32	5.12	11.2	4.3	6.9
10028008	2	46	1	20131118	16	0	20131119	0	0	0	20131125	0	0	0	0	0	0	11	11	1	1	180	300	-	16	0	-	62	160	113	2.95	14.9	0.12	1.14	2.01	4.28	8	3.2	4.8
10028023	1	59	1	20131118	13	0	20131119	0	0	0	20131129	1	1	3	1	0	0	11	11	1	3	300	1500	4u+200	16	0	-	85	178	113	4.87	11.9	0.35	0.8	3.41	3.82	11.2	4.7	6.5
10028033	1	61	1	20131118	7	0	20131119	0	0	0	-	-	-	-	1	0	0	31	31	1	1	100	50	-	5	0	-	56	171	118.7	4.95	12.2	0.63	0.81	3.14	5.6	13.4	4.8	8.6
10028075	1	23	1	20131118	28	0	20131120	0	0	0	20131125	0	0	0	0	0	0	11	12	0	0	65	180	-	7	0	-	82	177	103.3	3.19	13.2	0.14	0.79	2.69	4.83	10.1	3.5	6.6
10028080	1	47	1	20131118	7	0	-	-	-	-	-	-	-	-	0	0	0	31	31	1	1	75	50	-	5	0	-	70	168	116.7	3.64	12.6	0.18	1.12	4.1	4.53	10	3	7
10028086	1	47	1	20131118	13	4	20131120	0	0	0	20131126	0	0	0	0	0	0	11	11	1	1	140	300	-	14	0	1*4	65	168	122.7	2.41	15.2	0.12	1.07	3.5	4.48	16.1	4	12.1
10028177	2	51	1	20131119	10	4	-	-	-	-	-	-	-	-	0	0	0	31	31	1	1	50	50	-	5	0	1*5	60	163	113	2.77	16.1	0.07	1.13	3.16	5.67	10	2.6	7.4
10028314	2	43	1	20131120	13	0	20131121	0	0	0	20131127	0	0	0	1	0	0	11	11	1	1	135	400	-	12	0	1*7	65	160	111.3	2.66	14.8	0.08	1.23	2.6	4.75	14.3	4.3	10
10028735	2	50	1	20131125	14	0	20131126	0	0	0	20131202	0	0	0	0	0	0	13	11	1	1	150	600	-	14	0	1*5	60	160	113	3.29	13.2	0.11	1.3	3.99	5.67	10	2.6	7.4
10028790	2	39	1	20131125	15	4	20131127	0	0	0	20131204	0	0	0	0	0	0	11	11	1	1	90	500	2u	14	0	1*7	58	160	114.9	2.83	13.9	0.3	1.92	2.6	4.75	14.3	4.3	10
10029354	2	61	1	20131129	12	0	-	-	-	-	20131202	0	0	0	0	0	0	31	31	1	1	90	100	-	5	0	-	65	160	120.6	3.15	14.4	0.19	0.98	2.55	4.85	8.5	2.4	6.1
10029463	2	29	2	20131201	14	4	-	-	-	-	20131209	0	0	0	0	0	0	13	11	1	1	240	800	2u+400	16	0	1*6	65	160	91	2.03	16.6	0.11	1.4	2.48	4.18	17.1	5.2	11.9
10029466	2	41	1	20131201	9	0	20131202	0	0	0	-	-	-	-	0	0	0	31	31	1	1	120	100	-	5	0	-	65	160	122	2.61	17.2	0.07	1.35	2.45	4.34	8	2.2	5.8
456811	2	65	2	20130729	12	4	20130730	0	0	0	20130805	0	0	0	0	0	0	11.13	11	1	1	240	1000	-	16	0	1*5	60	-	125	2.4	14.7	0.2	0.97	3.49	5.91	20.2	4.6	15.6
456818	2	44	1	20130729	18	4	20130730	0	0	0	20130807	0	0	0	0	0	0	12	11	1	1	165	400	-	10	0	1*3	-	-	104	2.68	14.7	0.08	0.84	2.48	3.85	11.8	4.6	7.2
456923	1	48	2	20130801	11	4	20130801	0	0	0	20130809	0	0	0	1	0	0	12	11	1	1	150	300	-	10	0	-	80	170	93	3.45	12.6	0.52	1.01	3.32	4.8	29.1	9.1	20
456975	1	62	2	20130804	15	2	20130805	0	0	0	20130810	0	0	0	1	0	0	11	11	1	1	210	500	-	10	0	1*4	84	-	118.7	2.32	13.2	0.06	1.06	3.8	5.13	23.1	7.6	15.5
457020	1	72	2	20130805	12	4	20130806	0	-	-	-	-	-	-	1	0	0	31	31	1	1	100	80	-	7	0	-	75	-	95.1	2.49	14.4	0.18	0.82	3.68	4.81	13	5.1	7.9
457029	1	42	2	20130805	9	4	-	-	-	-	-	-	-	-	0	0	0	31	31	1	2	80	80	-	10	0	-	94	-	114.9	1.82	16	0.08	0.81	3.41	4.4	10.2	3.2	7
457182	2	66	2	20130812	10	4	20130812	0	0	0	20130818	0	0	0	0	0	0	11	11	1	1	180	30	-	15	0	1*4	60	158	122	2.77	14.4	0.17	1.46	2.7	4.81	12.6	3.4	9.2
457403	2	51	2	20130819	24	4	20130820	0	0	0	20130902	0	0	0	1	0	0	11	11	1	2	205	800	2u	18	0	1*13	60	160	133	2.86	14.9	0.23	1.24	3.38	4.96	18.3	5.7	12.6
457405	2	60	2	20130819	10	4	20130820	0	-	-	-	-	-	-	1	1	0	31	31	1	2	165	200	-	10	0	-	75	160	106	2.38	16.7	0.09	0.96	3.19	4.76	11.5	3.5	8
457487	1	64	2	20130823	25	4	20130823	0	0	0	20130903	0	0	0	0	0	1	11	11	1	3	390	2000	4u+200	20	0	1*4	80	-	109.6	2.2	16.7	0.05	0.96	1.69	2.77	11.6	5.1	6.5
457543	2	26	2	20130826	11	4	-	-	-	-	-	-	-	-	0	0	0	11	11	0	0	70	200	-	9	0	-	50	165	-	-	-	-	-	-	-	-	-	-
457575	1	45	2	20130826	11	4	20130827	0	0	0	20130903	0	0	0	0	0	0	11	11	1	1	140	600	-	15	0	-	75	170	113	2.8	14.6	0.07	0.84	3.11	4.54	10.3	3.9	6.4
457587	1	66	2	20130826	16	4	20130827	0	0	0	20130903	0	0	0	0	0	0	11	11	1	1	210	500	-	16	0	-	82	-	109	3.63	13.5	0.09	0.95	3.29	4.65	16.5	5.8	10.6
457665	2	42	2	20130829	13	4	-	0	0	0	20130905	0	0	0	0	0	0	11	11	1	1	165	400	-	15	0	-	65	165	94	2.83	15.6	0.31	0.87	2.8	4.04	7.1	3	4.1
457717	2	46	2	20130901	9	0	20130902	0	-	-	-	-	-	-	0	0	0	31	31	1	1	140	100	-	5	0	-	60	-	100	2.99	15.7	0.1	1.34	3.03	4.41	8.5	3	5.5
457848	1	72	2	20130905	34	2	20130906	0	0	0	20131008	0	0	0	0	0	0	11	11	0	0	150	200	-	8	1	1*8	65	167	111.3	2.77	15	0.1	0.84	2.31	3.56	10.8	6	4.8
457857	2	34	2	20130905	13	4	20130906	0	0	0	20130916	0	0	0	0	0	0	11	11	1	1	160	500	-	15	0	1*4	55	162	122.32	3.22	15.4	0.25	1.31	2.61	4.34	10.4	3.6	6.8
477892	1	41	2	20130907	13	4	-	-	-	-	-	-	-	-	0	1	0	31	31	1	1	110	150	-	5	0	-	84	175	142.1	3.08	14.1	0.03	1.18	2.38	-	-	-	-
457941	2	54	2	20130909	15	4	20130910	0	0	0	20130919	0	0	0	0	0	0	13	11	1	1	255	1500	4u	15	0	1*5	64	160	153	3.09	15.2	0.09	1.59	3.93	5.74	21.7	6.3	15.4
458138	1	61	2	20130916	12	2	-	-	-	-	-	-	-	-	0	1	0	31	31	1	1	115	100	-	5	0	-	80	175	130	3.53	13.9	0.21	0.67	2.07	3.73	9.1	3.5	5.6
458163	2	69	1	20130917	20	0	20130918	0	0	0	20130928	0	0	0	0	0	0	11	11	1	1	150	400	20	16	0	1*5	55	-	118	2.5	16.3	0.21	1.06	2.64	4.27	9.7	3	6.7
458194	2	50	2	20130918	16	4	20130919	0	-	-	-	-	-	-	0	0	0	13	11	1	1	180	700	2u	15	0	-	54	-	120.6	1.94	17.9	0.06	1.28	3.73	5.16	16.1	5.9	10.2
458277	1	56	2	20130922	13	4	20130923	0	0	0	20130927	0	0	0	1	0	0	11	11	1	1	150	450	2u	14	0	1*7	90	175	87	2.24	13.3	0.16	0.93	2.02	3.42	36.7	16.6	20.1
458289	1	47	2	20130922	15	4	-	0	0	0	20130929	0	0	0	0	0	0	11	11	1	1	150	400	-	15	0	1*7	62	-	120.6	2.51	12	0.15	1.02	2.68	3.88	10.3	4.2	6.1
458562	1	65	2	20131002	12	4	20131004	0	0	0	20131010	0	0	0	0	0	0	11	11	1	1	180	400	-	15	0	1*4	72.5	-	148	2.18	15.3	0.07	1.5	3.9	6.02	22.5	6.8	15.7
458603	1	56	2	20131006	15	4	20131007	0	0	0	20131014	0	0	0	0	0	0	11	11	1	1	195	300	-	15	0	-	65	170	107	2.99	15.3	0.1	1.21	3.14	4.47	11.9	4.8	7.1
458890	2	51	2	20131014	15	2	-	-	-	-	-	-	-	-	0	1	0	31	31	1	1	65	200	-	7	0	-	70	-	128	2.54	17.8	0.06	1.54	1.94	3.88	9.6	3.6	6
458898	2	45	2	20131014	13	2	20131016	0	-	-	-	-	-	-	0	0	0	31	31	1	1	90	20	-	5	0	-	50	-	145	2.32	14.4	1.2	2.51	1.62	4.58	13.9	4.6	7.3
458911	1	51	2	20131014	5	4	-	-	-	-	-	-	-	-	0	0	0	12	13	0	0	40	10	-	-	0	-	66	-	127.1	2.53	15.6	0.05	1.32	3.39	5.12	13.2	4	9.2
459123	2	43	2	20131021	18	2	20131022	0	0	0	20131028	0	0	0	0	0	0	12	11	1	1	120	300	-	12	0	1*3	67	160	136.7	3.12	16.8	0.13	1.03	1.77	3.19	12	4.9	7.1
459228	2	58	2	20131025	15	4	20131028	0	0	0	20131101	0	0	0	0	0	0	11	11	1	2	300	2000	4u+200	20	0	1*5	100	-	114.9	3.51	14.7	0.11	1.14	3.22	4.61	9.8	3.5	6.3
459449	2	45	2	20131101	16	4	20131103	0	0	0	20131111	0	0	0	0	0	0	12	11	1	1	120	300	2u	15	0	1*7	65	-	129.3	3.38	15.7	0.09	1.13	2.77	4.25	10.6	3.4	7.2
10025306	2	56	1	20131024	13	0	20131026	0	0	0	-	-	-	-	1	0	1	31	31	1	2	90	200	-	8	0	-	70	160	116	3.41	15.3	0.09	1.12	2.73	4.22	9.4	3.3	6.1
10025324	1	33	1	20131024	15	0	20131025	0	0	0	-	-	-	-	0	0	0	11	11	1	1	165	400	-	15	0	1*8	80	170	106	3.62	14	0.02	0.79	3.72	5.01	7.3	2.8	4.5
10025398	2	62	1	20131025	16	0	20131028	0	0	0	20131105	0	0	0	0	0	0	11	11	1	3	170	1500	4u+200	20	0	1*8	70	160	94.6	2.81	12.5	-	1.41	4.35	6.62	16.6	3.62	12.98
10025430	1	47	1	20131025	12	0	-	-	-	-	-	-	-	-	0	0	0	31	31	1	2	150	100	-	7	0	-	80	170	111.3	3.02	13.6	0.36	1.31	2.92	4.39	13.6	4.8	8.8
10025837	1	62	1	20131029	18	0	20131030	0	0	0	20131112	0	0	0	1	0	0	11	11	1	1	210	850	2u	20	0	1*7	-	-	99	2.74	16.4	0.12	0.9	2.41	3.57	8.8	3.5	5.3
10025667	2	32	1	20131028	15	0	20131030	0	0	0	-	-	-	-	0	0	0	31	31	1	1	100	200	-	4	0	1*2	52	153	111.3	3.27	15.8	0.25	1.56	3.13	5.11	10.7	3.4	7.3
10025834	2	56	1	20131029	14	0	20131030	0	0	0	20131107	1	1	3	0	0	0	13	11	1	2	215	1600	700	25	0	1*6	60	160	107	2.77	16.3	0.28	1.46	2.89	4.71	12.6	3.8	8.8
10025848	2	60	1	20131029	20	0	20131030	0	0	0	20131113	0	0	0	1	0	0	11	11	1	1	120	450	-	15	0	1*7	-	-	106	3.05	16.4	0.18	1.2	3.04	4.8	7.3	2.3	5
10025869	1	32	1	20131029	16	0	20131030	0	0	0	20131111	0	0	0	0	0	0	12	11	1	1	90	950	-	20	0	1*12	85	165	107	2.77	16.3	0.06	1.11	3.34	4.81	15.6	5	10.6
10025870	2	51	1	20131029	13	0	20131030	0	0	0	20131106	1	1	3	0	0	0	12	11	1	1	145	1000	2u	20	0	1*7	60	160	107	3.49	16	0.25	0.87	2.62	4.49	9.8	3	6.8
10025898	2	41	1	20131029	14	0	20131030	0	0	0	20131106	0	0	0	0	0	0	12	11	1	1	120	500	-	20	0	1*11	60	160	93	3.26	14.4	0.09	0.92	2.33	4.05	16.3	4.4	11.9
10025977	2	63	1	20131030	17	0	20131031	0	0	0	20131111	0	0	0	1	0	0	12	11	1	1	125	500	-	15	0	1*8	75	160	102	2.29	16.9	0.08	1.14	2.57	4.11	12.3	4.7	7.6
10026009	1	52	1	20131030	23	0	20131031	0	1	1	20131031	1	1	1	0	0	0	13	11	1	1	150	600	-	15	0	1*10+4*9	-	-	125	3.11	15	0.4	1.14	3.88	6.23	15.2	3.8	11.4
10026115	1	45	1	20131031	13	0	20131101	0	0	0	-	-	-	-	0	0	0	31	31	1	1	75	20	-	7	0	-	79	165	130	2.69	14.4	0.05	1.65	3.75	6.03	13.1	3.6	9.5
10026118	2	46	1	20131031	16	0	20131101	0	0	0	20131111	1	1	3	0	0	0	11	11	1	1	120	250	-	15	0	1*7+4*4	-	-	102	4.07	14.4	0.23	1.11	4.58	6.04	10	3.2	6.8
10026183	2	62	1	20131101	14	0	20131104	0	0	0	20131114	0	0	0	0	1	0	13	11	1	1	135	800	-	20	0	1*9	65	157	131.7	3.3	15.4	0.12	0.72	1.48	3.94	6.8	2.2	4.6
10026202	2	66	1	20131101	22	0	20131102	0	0	0	20131121	1	1	3	0	0	0	11	11	0	0	105	300	-	6	0	1*11	65	156	111.3	2.92	15.8	0.41	0.95	1.78	3.18	6.1	2.6	3.5
10026268	2	50	1	20131102	11	0	-	-	-	-	-	-	-	-	1	0	0	31	31	1	2	120	150	-	7	0	-	70	160	127.1	2.09	17.5	0.14	1.09	2.8	4.14	6	2.2	3.8
10026349	1	58	2	20131103	18	4	20131104	0	0	0	-	-	-	-	0	1	0	31	31	1	1	90	100	-	4	0	-	70	170	120	4.89	15	0.16	0.84	3.1	7.03	8.7	1.8	6.9
10026396	1	65	1	20131104	8	4	20131105	0	0	0	-	-	-	-	1	0	0	31	31	1	1	75	100	-	7	0	-	70	174	118.7	2.14	16.5	0.1	1.18	3.47	4.93	16.5	4.7	11.8
10026404	1	38	1	20131104	15	0	20131105	0	0	0	20141114	0	0	0	0	0	0	11	11	1	1	100	300	-	20	0	1*9	-	-	96.4	2.66	15.6	0.11	0.99	2.06	3.54	26.1	9.8	16.3
10026478	2	34	1	20131104	14	0	20131105	0	0	0	20131113	0	0	0	0	0	0	11	11	1	1	135	500	-	10	0	1*8	62	157	106.3	2.43	16.9	0.13	1.12	2.33	3.66	15.8	5.6	10.2
10026591	1	23	2	20131105	14	4	20131106	0	0	0	20131114	0	0	0	0	0	0	12	11	1	1	100	300	-	20	0	3*7	70	170	97.7	3.55	13.7	0.1	0.93	2.54	3.9	10.6	3.7	7.9
10026602	1	68	1	20131105	14	0	20131106	0	0	0	-	-	-	-	0	0	0	31	31	1	1	130	200	-	4	0	-	65	172	122	2.66	16.8	0.11	1.58	4.38	3.9	10.6	3.7	6.9
10026607	2	62	2	20131105	17	4	20131106	0	0	0	20131118	0	0	0	1	0	1	11	11	1	2	130	550	-	25	0	1*10	65	156	124.8	3.02	16.2	0.24	1.13	3.83	5.61	10	2.5	7.5
10026837	2	50	1	20131107	17	0	20131111	0	0	0	20131118	0	0	0	0	0	0	11	11	1	1	120	200	-	10	0	1*7	55	-	86	2.27	16.9	0.56	1.06	3.78	5.5	13.2	3.1	10.1
10026850	2	61	2	20131107	17	4	20131107	0	1	3	20131118	1	2	3	1	0	0	13	11	1	1	120	200	-	10	0	1*10+6*5	70	-	93	3.05	17.5	0.11	1.15	3.13	4.8	14	3.9	10.1
10027265	2	39	2	20131112	10	4	20131113	0	0	0	20131120	0	0	0	0	0	0	11	11	1	1	135	600	-	20	0	1*7	90	168	109	2.14	14.9	0.05	1.09	3.21	4.63	15.1	4.9	10.2
10027363	1	64	1	20131112	17	0	20131113	0	0	0	20131125	0	0	0	0	1	0	13	11	1	1	210	400	-	20	0	1*7	-	-	111	2.37	14.7	0.03	1.03	3.11	4.55	17.3	5.6	11.7
10027372	1	46	1	20131112	15	0	20131112	0	0	0	20131122	0	0	0	0	0	0	11	11	1	2	175	800	4u	18	0	3*7	75	175	107.9	2.92	14.1	0.09	1.02	4.01	5.57	19.1	5.3	13.8
10027435	1	42	1	20131112	16	0	20131114	0	0	0	20131126	0	0	0	1	0	1	33	31	1	3	150	300	-	15	0	-	-	-	128	2	14.5	0.06	1.74	4	7.35	17.4	4.1	13.3
10027545	1	65	1	20131113	15	0	20131114	0	0	0	20131122	1	1	3	0	0	0	11	11	1	1	165	200	-	15	0	3*8+6*4	65	175	145	3.51	12.9	0.15	2.08	4.42	7.05	36.5	11.9	24.6
10027614	2	71	1	20131114	18	4	20131115	0	0	0	20131126	0	0	0	1	1	0	11	11	1	1	100	200	-	16	0	1*7	65	-	116.7	3.69	13.8	0.16	1.11	3.87	5.29	11.6	3.8	7.8
10027624	2	36	1	20131114	23	0	-	-	-	-	20131202	0	0	0	0	0	0	11	11	1	1	90	300	-	16	0	1*6	-	-	91.4	2.2	16.2	0.21	1.37	1.7	3.57	14	5.1	8.9
10027637	1	34	1	20131114	11	4	20131115	0	0	0	-	-	-	-	0	0	0	31	31	1	1	135	50	-	4	0	-	64	174	93.8	2.43	14.5	0.16	1.09	1.04	2.93	11	4.9	6.1
10027879	2	54	2	20131117	16	2	20131118	0	0	0	20131125	0	0	0	0	0	0	13	11	1	2	180	600	-	25	0	2*6	-	-	113	2.58	16.4	0.06	1.07	3.48	5	14.3	3.3	11
10027904	2	63	1	20131117	17	0	201311119	0	0	0	-	-	-	-	1	1	1	31	31	1	1	40	100	-	8	0	-	-	-	122	2.89	14.9	0.04	0.92	3.88	-	12	3.2	8.8
10028019	1	67	1	20131118	17	4	20131119	0	0	0	20131128	0	0	0	1	0	0	11	11	1	1	180	800	2u+200	18	0	1*7	70	-	106.3	3.42	13.7	0.19	1.45	2.82	4.48	11.3	4.3	7
10028030	2	60	1	20131118	15	0	20131119	0	0	0	20131126	1	1	3	0	0	0	11	11	1	2	180	500	-	25	0	1*11	-	-	106.3	2.8	15.2	0.09	0.93	2.93	4.76	17.3	4	13.3
10028082	1	56	2	20131118	14	4	20131119	0	0	0	20131128	0	0	0	0	0	0	12	11	1	1	130	300	-	20	0	1*7	-	-	90.3	2.58	14.4	0.12	0.9	2.5	3.85	18.1	6.1	12
10028139	2	48	1	20131119	15	0	20131119	0	0	0	20131128	0	0	0	0	0	0	11	11	1	1	120	300	0	16	0	1*7	60	-	106	3.67	14.1	0.16	1.06	2.83	4.75	20.5	5	15.5
10028219	2	54	1	20131119	25	0	20131120	0	0	0	20131212	0	0	0	1	0	0	13	11	1	2	240	700	2u+200	18	0	1*7	60	-	116	2.69	15.5	0.15	1.14	3.17	4.37	11.3	4.1	7.2
10028221	1	56	2	20131119	11	4	20131120	0	0	0	20131126	0	0	0	0	0	0	11	11	1	1	135	400	-	20	0	1*6	65	165	114.9	3.15	14.8	0.17	1.02	4.25	5.43	1.03	3.4	6.9
10028290	1	48	1	20131120	12	0	20131121	0	0	0	20131202	0	0	0	0	0	0	11	11	1	2	180	600	2u	25	0	1*7	87	172	109.6	3.02	13.2	0.07	1.06	3.06	4.64	25.4	8.8	16.6
10028298	1	22	1	20131120	9	0	20131121	0	0	0	-	-	-	-	0	0	0	11	11	0	0	100	200	-	6	0	1*6	65	175	99	2.07	14.9	0.3	1.18	1.4	3.47	14.7	6.8	7.9
10028321	1	41	1	20131120	17	0	20131121	0	0	0	20131203	0	0	0	0	0	0	12	11	1	1	160	300	-	20	0	1*10	-	-	103.3	2.63	14.3	0.1	0.57	2.26	3	10.2	5	5.2
10028565	2	46	2	20131123	13	2	20131125	0	0	0	20131204	0	0	0	0	0	0	13	11	1	1	140	600	-	16	0	1*6	65	160	107.9	2.41	14.9	0.14	1.04	3.96	5.4	13.6	3.3	10.3
10028691	1	40	1	20131125	8	0	-	-	-	-	-	-	-	-	0	0	0	31	31	1	2	110	100	-	10	0	-	20	175	145	2.07	14.6	0.13	1.1	2.45	3.93	8.7	2.9	5.8
10028773	1	36	1	20131125	14	0	20131126	0	0	0	20131205	0	0	0	0	0	0	11	11	1	1	120	300	-	20	0	1*9	-	-	103.3	2.89	13.4	0.09	0.89	3.38	4.46	16.9	6.3	10.6
10028788	2	50	1	20131125	29	0	20131126	0	0	0	20131216	0	0	0	1	0	0	11	11	1	2	195	700	2u+200	20	0	1*7	-	-	134.2	3.78	12.2	0.18	1.12	3.43	4.95	13.7	4.5	9.2
10029123	2	48	2	20131127	10	2	20131128	0	0	0	20131206	0	0	0	0	0	0	11	11	1	1	150	300	-	16	0	1*7	70	160	104.8	2.77	15.5	0.2	1.19	2.81	4.31	12.9	4	8.9
10029128	1	67	1	20131128	28	0	20131129	0	0	0	20131217	0	0	0	0	0	0	11	11	1	2	195	2000	4u	20	0	-	-	-	113	2.5	16.6	0.43	0.85	2.23	3.46	15	6.5	8.5
10029194	1	40	1	20131128	14	4	20131129	0	0	0	20131211	0	0	0	0	0	0	12	11	1	1	150	300	-	20	0	-	75	-	118.7	2	15.9	0.12	1.21	3.15	-	-	-	-
10029307	1	66	2	20131129	18	4	20131129	0	0	0	20131212	0	0	0	0	1	0	11	11	1	1	150	400	-	20	0	1*7	75	-	118.7	3.34	14.8	0.18	0.88	4.76	6.22	16	4.3	11.7
10029343	1	27	——	20131129	17	0	20131129	0	0	0	20131211	0	0	0	0	0	0	12	11	1	1	120	900	-	20	0	1*9	90	-	97.7	3.42	13	0.17	0.57	2.96	4.42	6.5	2.5	4
10029529	2	47	1	20131201	16	0	20131202	0	0	0	20131211	0	0	0	0	0	0	12	11	1	1	150	600	-	20	0	-	65	-	97	2.51	16.8	0.12	1.37	2.52	4.96	9.8	2.9	6.9
10029784	2	62	1	20131203	20	0	20131204	0	0	0	20131216	0	0	0	1	1	1	13	11	1	1	135	350	-	16	0	1*11	70	165	118.7	3.69	14.3	0.16	1.02	3.99	5.69	7.3	2	5.3
10029906	1	30	1	20131204	14	0	20131205	0	0	0	20131216	0	0	0	0	0	0	11	11	1	1	105	400	-	20	0	1*10	85	-	125	2.93	14.7	0.06	0.9	2.79	6.17	6.9	1.7	5.2
10029979	2	50	2	20131205	15	4	20131206	0	0	0	20131217	0	0	0	1	0	0	13	11	1	1	120	1500	2u	20	0	1*8	-	-	107	3.26	14.6	0.14	1.1	2.28	3.65	12.3	3.7	8.6
10029984	2	50	1	20131204	13	0	20131205	0	0	0	-	-	-	-	0	0	0	31	31	1	1	75	100	-	4	0	-	70	165	128	2.56	15.4	0.14	1.9	3.94	6.36	8.7	2.1	6.6
10030131	2	54	1	20131206	8	0	20131207	0	0	0	-	-	-	-	0	0	0	31	31	1	3	75	150	-	10	0	-	59	150	100	3.18	14.5	0.14	1.24	2.88	4.33	10.5	3.3	7.2
10030364	2	53	1	20131209	15	0	20131210	0	0	0	20131218	0	0	0	1	0	0	11	11	1	2	170	800	2u	25	0	1*7	80	-	111.3	2.43	15.5	0.08	0.89	2.49	4.12	14	4	10
10030592	1	71	1	20131210	20	0	20131211	0	0	0	20131220	0	0	0	0	0	0	12	11	1	1	120	700	2u	20	0	1*9	-	-	106	3.05	14.7	0.53	1.22	4.07	5.76	14.6	4.4	10.2
10030629	1	52	1	20131211	14	0	20131212	0	0	0	20131219	0	0	0	0	0	0	11	11	1	1	95	500	-	20	0	1*7	70	170	111	2.61	14.8	0.18	1	3.9	5.64	17.7	4.9	12.8
10023081	2	54	1	20131008	16	0	20131009	0	2	3	20131021	1	2	3	1	0	0	31	33	0	0	210	400	2u	15	0	4*14	65	158	120	3.53	15.7	0.24	0.84	2.62	5.17	8.4	2.7	5.7
10023126	1	46	1	20131008	14	0	-	-	-	-	20131018	0	0	0	0	0	0	12	11	1	1	210	300	-	20	0	1*6	70	168	113	2.5	16	0.09	1.04	3.37	4.49	15.6	6.9	8.7
10023167	1	45	1	20131008	10	0	-	-	-	-	-	-	-	-	0	0	0	31	31	1	1	90	50	-	4	0	-	67	173	133	2.77	16	0.06	1.21	2.72	4.13	10	4.5	5.5
10023271	1	44	2	20131009	13	2	20131011	0	0	0	-	-	-	-	0	0	0	31	31	1	1	120	50	-	6	0	-	100	175	145	2.78	14.6	0.12	1.02	3.75	5.31	8	3	5
20023403	1	49	1	20131010	10	0	20131011	0	0	0	-	-	-	-	0	0	0	31	31	1	1	120	50	-	4	0	-	75	170	139	3.26	14.4	0.11	1.02	3.15	4.47	8.3	2.8	5.5
10023419	2	58	2	20131010	13	4	20131012	0	0	0	20131021	0	0	0	0	0	0	12	11	1	2	200	2300	6u	25	0	1*8	50	-	111	2.66	16.4	0.16	1.76	3.85	5.93	18	4.7	13.3
10023421	1	46	2	20131010	23	4	20131011	0	0	0	20131028	0	0	0	1	0	0	12	11	0	0	165	500	-	10	0	1*4	76	168	125	3.76	17.6	0.1	1.29	3.61	5.15	29.8	11.4	18.4
10023695	1	56	1	20131012	16	0	-	-	-	-	-	-	-	-	1	0	0	11	11	1	1	135	400	-	12	0	1*9	75	170	99	3.51	15.6	0.17	0.99	2.12	4.66	12.9	5.6	7.3
10023709	2	54	1	20131012	17	0	20131014	0	0	0	-	-	-	-	0	0	0	11	11	1	3	205	800	2u+200	15	0	1*7	70	160	148	3.02	15.8	0.19	0.97	3.47	4.71	8.9	3.3	5.6
10023763	1	55	1	20131013	43	0	20131016	0	0	0	20131027	1	1	3	1	0	0	11	11	0	0	90	400	-	25	0	1*6	70	160	145	3.05	16.5	0.17	1.32	3.4	5.12	9.5	3.4	6.1
10023807	1	60	1	20131013	10	0	20131014	0	0	0	-	-	-	-	0	1	0	31	31	1	1	95	200	-	8	0	-	76	172	134.2	2.14	18	0.09	1.38	2.08	3.77	8.9	3.9	5
10023854	1	58	1	20131014	16	0	20131015	0	0	0	20131029	0	0	0	0	0	0	11	12	0	0	120	300	-	15	0	1*12	-	-	109	3.49	13.4	0.35	0.93	4.3	6	11	4.4	6.6
10023903	2	53	1	20131014	16	0	20131015	0	0	0	20131028	0	0	0	1	0	1	11	11	1	1	155	600	-	20	0	1*11	100	165	104	3.37	15.7	0.09	1.28	5.06	6.58	14.3	4	10.3
10023954	2	54	2	20131014	16	4	20131016	0	0	0	20131025	0	0	0	0	0	0	13	11	1	2	240	2500	4u+400	25	0	1*9	52	152	116	3.41	15.2	0.15	1.23	2.96	4.39	9.8	3.7	6.1
10023968	1	64	1	20131014	17	0	20131015	1	2	34	20131030	0	0	0	0	0	0	12	11	1	1	150	300	-	10	0	1*3+4*7	65	-	120	3.67	15.2	0.47	1.21	3.33	5.03	13	4.3	8.7
10023980	1	44	2	20131014	15	2	20131015	0	0	0	20131028	0	0	0	0	0	0	12	11	1	1	135	300	-	20	0	1*8	-	-	99	2.46	15.6	0.03	1.42	2.75	4.53	19.7	7.3	12.4
10024076	1	48	1	20131015	17	0	20131017	0	0	0	20131028	0	0	0	1	0	0	12	11	1	1	175	600	-	20	0	1*7	70	170	116	2.58	16.8	0.05	0.8	1.56	3.31	10.5	4.7	5.8
10024109	1	55	2	20131015	21	2	20131017	0	0	0	20131031	0	0	0	1	0	0	11	11	1	2	140	300	-	12	0	1*8	-	-	136	2.49	16.9	0.02	2.13	2.82	5.68	14.1	4.4	9.7
10024127	1	59	1	20131015	16	0	20131017	0	0	0	20131028	0	0	0	0	0	0	12	11	1	1	315	800	2u	20	0	1*8	75	173	122	3.91	14.8	0.07	0.83	2.17	3.24	5	2.9	2.1
10024186	2	32	1	20131015	20	0	20131017	0	0	0	20131030	0	0	0	0	0	0	12	11	1	1	120	-	-	20	0	1*6	60	-	118	2.56	16.4	0.07	1.42	2.5	4.28	10	4.6	5.4
10024603	2	48	1	20131019	13	4	20131020	0	0	0	20131028	0	0	0	0	0	0	11	11	1	1	200	300	-	16	0	1*8	50	165	101.8	2.32	15.8	0.13	1.36	2.16	3.83	13.3	4.4	8.9
10024639	1	23	2	20131021	18	4	-	-	-	-	-	-	-	-	0	0	0	12	12	0	0	120	100	-	7	0	1*6	70	170	100	2.23	15.1	0.05	0.98	2.99	4.09	13	5.8	7.2
10024678	1	60	1	20131020	8	0	-	-	-	-	-	-	-	-	1	0	0	31	31	1	1	150	100	-	4	0	-	60	167	122.32	2.4	15.1	-	1.14	2	4.36	8.9	3.5	5.4
10024763	2	59	1	20131021	14	0	20131022	0	0	0	20131030	0	0	0	0	0	0	13	11	1	1	220	-	-	12	0	1*9	-	-	122	2.89	15.1	0.08	1.03	3.12	4.77	11.9	4.1	7.8
10024981	1	40	1	20131022	14	0	20131023	0	0	0	20131031	0	0	0	0	0	0	11	11	1	1	150	400	-	20	0	1*8	85	170	109	3.22	14.2	0.05	0.61	3.05	4.18	14.3	5.2	9.1
10025016	2	49	1	20131022	14	0	20131023	0	0	0	20131031	0	0	0	0	0	0	11	11	1	1	120	400	-	15	0	1*7	60	-	131.7	3.6	14.9	0.09	0.88	4.17	6.02	9.2	2.2	7
10025028	1	19	1	20131022	11	4	20131023	0	0	0	20131030	0	0	0	0	0	0	11	11	1	1	150	400	-	20	0	1*7	60	170	109	2.17	17.2	0.03	1.2	2.21	3.73	5.9	2.3	3.6
10025043	1	58	1	20131022	31	0	-	-	-	-	20131028	1	2	3	1	1	0	32	31	1	1	75	300	-	4	0	-	-	-	106.87	2.4	17.7	2.28	1.07	2.35	3.64	19.1	8.6	10.5
10025061	1	74	1	20131022	15	0	20131024	0	0	0	20131105	1	1	3	1	0	0	12	12	0	0	120	200	-	6	0	1*6	65	-	-	-	-	-	0.96	4.32	5.57	28.9	7.3	21.6
10025145	1	45	1	20131023	17	0	20131025	0	0	0	20131105	0	0	0	1	1	0	11	11	1	1	180	400	-	20	0	1*7	80	-	129.3	2.74	14.5	0.14	1.09	2.62	4.17	8.7	3	5.7
10025215	2	51	1	20131023	9	0	20131024	0	0	0	-	-	-	-	1	0	0	31	31	1	1	120	100	-	10	0	-	70	163	109	3.22	15.2	0.08	1.19	4.33	5.53	14.5	3.9	10.6
10025229	2	54	1	20131023	20	0	20131025	0	0	0	20131104	0	0	0	0	0	0	13	11	1	2	215	1100	2u	20	0	1*10	65	160	106.3	3.08	15.3	0.13	1.28	3.08	4.51	19.5	5.4	14.1
10018627	2	48	2	20130826	12	4	20130827	0	0	0	-	-	-	-	0	0	0	31	31	1	2	165	100	-	5	0	-	75	-	111	2.65	15.3	0.24	0.66	2.67	4.52	4.8	2	2.8
10019047	1	54	1	20130830	23	0	20130830	0	0	0	20130917	0	0	0	1	1	1	12	11	1	2	255	1000	2u+150	14	0	3*12	80	-	113	2.32	14	0.08	0.76	2.51	4.21	16.2	5.3	10.9
10019457	1	67	1	20130903	13	0	-	-	-	-	-	-	-	-	1	0	0	31	31	1	3	135	1600	-	9	0	-	70	-	120	3.72	12.9	0.11	1.14	1.78	3.42	10.6	3.6	7
10019712	2	53	1	20130905	17	0	20130906	0	0	0	-	-	-	-	1	1	-	12	11	1	1	105	300	-	15	0	3*7	70	160	118	3.06	14.6	0.02	1.25	3.28	5.36	11.8	3.1	8.7
10019717	1	64	1	20130905	17	0	20130906	0	0	0	-	-	-	-	1	0	0	12	11	1	2	170	1300	2u	15	0	3*7	80	175	116	3.87	12.4	0.33	1.26	4.48	6.03	23.1	6.6	16.5
10019848	1	55	2	20130906	12	2	20130906	0	0	0	-	-	-	-	0	0	0	31	31	1	2	135	100	-	5	0	-	80	-	120.6	2.49	14.7	0.07	1.37	3.15	4.9	12	3.8	8.2
10020169	2	41	1	20130909	14	0	20130910	0	0	0	20130921	0	0	0	0	0	0	12	11	1	2	255	900	-	14	0	2*11	80	158	120	2.96	15.8	0.17	1.13	3.26	5.02	13.2	3.6	9.6
10020240	1	59	1	20130910	15	0	20130911	0	0	0	-	-	-	-	0	0	0	11	11	1	1	200	1000	400	15	0	3*7	80	178	128	2.99	13.3	0.23	1.18	2.78	4.43	10.8	4.7	6.1
10020257	2	57	1	20130910	27	0	20130911	0	0	0	20131006	0	0	0	0	0	0	12	11	0	0	150	500	-	20	0	1*14	-	-	124.8	2.61	15.1	0.28	1.43	3.79	5.53	13.8	4.6	9.2
10020301	1	25	——	20130910	18	0	20130923	-	-	-	20130923	0	0	0	0	0	0	12	11	1	2	150	600	-	20	0	1*7	80	180	128	4.66	11.2	0.11	0.94	2.91	5.31	15.7	4.8	10.9
10020396	2	44	1	20130911	16	0	20130912	0	0	0	20130924	0	0	0	0	0	0	11	11	1	1	155	300	4u	10	0	2*3	60	160	124.8	2.86	14.8	0.14	1.51	2.46	4.25	8.6	2.9	5.7
10020411	1	29	1	20130911	8	0	-	-	-	-	-	-	-	-	0	0	0	12	11	0	0	150	20	-	14	0	-	63	174	106.3	2.59	15.3	0.01	0.87	1.73	2.95	10.6	4.2	6.4
10020447	2	58	2	20130911	13	4	20130913	0	0	0	-	-	-	-	0	1	0	31	31	1	1	75	100	-	4	0	-	65	160	139.4	2.47	16.1	0.13	1.22	4.61	6.24	9.5	2.4	7.1
10020517	2	41	1	20130912	16	0	20130913	0	0	0	-	-	-	-	0	0	0	13	11	1	1	135	500	400	10	0	3*7	65	162	85	2.31	15.3	0.09	1.4	1.39	3.01	20.4	8.6	11.8
10020533	1	51	1	20130912	15	0	20130913	0	0	0	-	-	-	-	0	0	0	12	11	1	1	90	400	-	16	0	1*4	70	180	120	2.74	14.2	0.11	1.6	2.09	4.18	12.5	3.9	8.6
10020605	2	62	1	20130913	21	0	20130913	0	0	0	-	-	-	-	1	0	1	11	11	1	3	180	1500	4u+400	25	0	3*7	70	-	122	2.77	14.1	0.19	0.8	1.62	2.88	12.2	5.2	7
10020611	2	59	1	20130913	13	0	20130916	0	0	0	-	-	-	-	0	0	0	31	31	1	2	105	100	-	5	0	-	60	160	124.8	3.08	14.1	0.18	1.18	3.11	4.64	16.2	5.9	10.3
10020669	2	55	1	20130921	17	0	20130922	0	0	0	20131007	0	0	0	1	0	0	11	11	1	3	180	1000	4u+400	25	0	2*16	-	-	139.4	2.18	16.6	0.05	1.32	3.27	2.68	20.1	8	12.1
10021586	2	36	2	20130923	14	4	20130924	0	0	0	20131004	0	0	0	0	0	0	12	11	1	1	135	300	-	20	0	1*7	70	-	120	2.89	15.4	0.13	1.32	3.63	5.25	14.2	3.8	10.4
10021683	2	64	1	20130924	11	0	20130925	0	0	0	20131004	0	0	0	0	0	0	13	11	1	1	135	600	2u	16	0	1*12	70	-	131.7	2.72	12.5	0.16	1.23	4.91	6.61	17.9	4.4	13.5
10021726	2	63	1	20130924	15	0	20130925	0	0	0	20131006	0	0	0	1	0	0	13	11	1	1	190	1400	-	15	0	3*8	65	-	139.4	3.36	14.83	0.14	0.86	2.52	3.75	8.4	2.9	5.5
10021760	2	75	1	20130925	16	0	20130926	0	0	0	20131008	0	0	0	1	0	1	11	11	0	0	90	100	-	10	0	3*8+1*6	67	160	109	3.63	12.9	0.05	0.86	3.72	5.19	13.9	4.3	9.6
10021874	2	61	1	20130926	24	0	20130927	0	0	0	-	-	-	-	1	0	0	13	11	1	1	120	300	-	10	0	3*7	80	-	92.6	2.69	14.3	0.11	1.2	3.59	5.25	13.3	3.6	9.7
10022002	1	66	1	20130927	31	0	20130929	0	0	0	20131020	0	0	0	1	1	0	12	11	1	1	175	800	-	20	0	1*6	80	175	142.1	2.53	14.4	0.17	0.9	2.4	3.71	10	3.2	6.8
10022019	2	41	1	20130927	21	0	20130929	0	0	0	-	-	-	-	0	0	0	12	11	1	1	130	500	-	10	0	2*9	70	-	139.4	2.56	14.5	0.07	1.42	3.38	4.91	15.9	4.3	11.6
10022236	1	38	1	20131011	18	0	20131012	0	3	3	20131024	1	2	3	0	0	0	11	11	1	2	270	1000	2u	20	0	4*1	-	-	129.3	2.8	15	0.14	1.13	2.15	3.6	19	8.6	10.4
10022632	2	57	1	20131005	15	0	20131008	0	0	0	20131018	0	0	0	0	0	0	13	11	1	2	220	1000	300	18	0	2*11	70	-	120.6	2.56	17.4	0.16	1.51	2.54	4.12	12.9	5.5	7.4
10022665	2	70	1	20131005	10	0	20131006	0	0	0	-	-	-	-	1	0	0	12	11	1	1	90	50	-	20	0	2*7	65	160	129.3	2.87	15.3	0.26	1.62	2.99	2.77	14.9	1.8	13.1
10023168	1	60	1	20131008	16	0	20131010	0	0	0	20131017	0	0	0	0	0	0	31	31	1	1	225	400	2u	15	0	-	80	170	139.4	2.87	14.9	0.07	0.95	3.54	5.1	6.1	2.4	3.7
10023238	2	59	1	20131009	19	0	20131011	0	0	0	-	-	-	-	1	0	0	13	11	1	2	390	3000	4u+1300	15	0	3*8	67	160	136	2.37	15.9	0.1	1.85	2.73	5.13	14.2	4.6	9.6
10023266	1	64	1	20131009	16	0	20131011	0	0	0	-	-	-	-	0	0	0	11	11	1	1	225	400	-	10	0	2*11	-	-	116	2.56	15.6	0.1	0.9	2.83	4	8.7	3.7	5
10023276	1	72	1	20131009	17	0	20131011	0	0	0	20131020	1	2	3	0	0	0	13	11	1	1	285	400	2u	10	0	2*10	60	170	106	1.87	16.2	0.12	1.01	2.91	3.91	25.8	12	13.8
10023279	1	57	2	20131009	10	4	20131010	0	0	0	-	-	-	-	0	0	0	31	31	1	4	90	50	-	4	0	-	75	170	129.3	2.46	15.7	0.1	1.36	2.61	4.17	13.2	5.2	8
10023311	1	65	2	20131009	18	4	20131011	0	0	0	20131026	0	0	0	0	0	0	11	11	1	1	130	400	2u	15	0	2*8	70	175	97	2.49	16.1	0.2	1.14	2.84	4.26	13.5	5.4	8.1
10023399	1	68	1	20131010	12	0	20131012	0	0	0	20131020	0	0	0	1	0	0	13	11	1	1	90	400	-	15	0	2*7	60	165	134.2	2.53	16.5	0.18	0.93	3.23	4.22	12.5	4.4	8.1
10023402	1	45	1	20131010	11	0	20131012	0	0	0	-	-	-	-	0	1	0	31	31	1	1	60	10	-	9	0	-	68	168	134.2	2.68	15.7	0.15	0.74	1.97	4.01	10.2	3.5	6.7
10023431	1	28	1	20131010	15	0	-	-	-	-	-	-	-	-	1	0	0	12	11	0	1	105	50	-	6	0	3*10	70	175	127.1	2.6	15.5	0.11	1.36	2.51	4.01	14.1	5.8	8.3
10023470	1	41	1	20131010	15	0	20131012	0	0	0	-	-	-	-	0	0	0	12	11	1	1	150	600	-	16	0	3*7	78	176	116	5.65	13.9	0.93	0.9	2.82	3.95	12.4	4.5	7.9
10023505	2	50	1	20131011	4	0	20131012	0	0	0	-	-	-	-	1	0	0	12	11	0	1	60	50	-	10	0	-	70	162	141.23	3.22	14.3	0.3	1.37	3.93	5.44	15.6	4.3	11.3
10023518	1	36	1	20131011	15	0	20131012	0	0	0	-	-	-	-	1	0	0	12	11	0	1	75	300	-	6	0	1*10	-	-	125	3.58	14.7	0.05	0.83	1.76	4.81	10.6	2.4	8.2
10023520	1	48	1	20131011	14	0	20131012	0	0	0	20131019	0	0	0	0	0	0	12	11	1	1	60	300	-	5	0	2*6	70	170	133.67	2.66	15.5	0.15	1.31	2.79	4.54	15.7	6	9.7
10023533	2	59	2	20131011	20	2	20131014	0	0	0	20131027	1	1	3	1	1	1	11	11	0	0	60	200	-	6	0	1*9+4*1	75	165	116	2.16	17.4	0.14	1.07	1.87	3.08	13.1	5.9	7.2
10023558	2	55	1	20131011	17	2	20131012	1	1	3	-	-	-	-	0	0	0	13	11	1	1	225	600	2u	10	0	2*13	-	-	109	3.33	16.4	0.23	0.77	2.64	3.83	11.4	3.5	7.9
10023597	2	46	1	20131011	16	2	20131013	0	0	0	20131022	0	0	0	0	0	0	12	11	1	1	135	500	-	20	0	1*11	70	-	116	3.22	16	0.13	1.29	2.78	4.29	9	2.7	6.3
10023703	1	44	2	20131012	8	4	20131014	0	0	0	-	-	-	-	0	0	0	31	31	1	1	40	100	-	4	0	-	70	-	151.1	3.05	14.9	0.1	0.84	3.71	7.01	11.3	3.7	7.6
10023776	2	61	1	20131013	29	0	20131015	0	0	0	20131105	0	0	0	1	1	1	11	11	1	5	240	800	4u+400	30	0	1*12	70	-	154.4	2.98	16.6	0.51	1.56	3.72	5.92	7.7	2.9	4.8
10023924	1	58	2	20131014	16	4	20131015	0	0	0	20131030	0	0	0	1	1	0	13	11	1	1	150	1000	2u	10	0	3*7+6*4	80	170	145	3.64	14.8	0.21	1.22	3	4.76	11.8	4.3	7.5
10024150	1	24	2	20131015	13	4	20131017	0	0	0	20131025	0	0	0	0	0	0	12	11	1	1	160	400	-	20	0	1*8	70	170	128	2	17	0.07	1.19	2.73	4.23	10.4	4.7	5.7
10024174	1	27	1	20131015	15	0	20131017	0	0	0	20131027	0	0	0	0	0	0	12	11	1	1	140	500	-	10	0	1*11	65	170	153	3.01	15.4	0.07	1.73	2.73	4.9	7.5	3.1	4.4
10024185	2	58	1	20131015	18	0	20131017	0	0	0	20131028	1	1	3	0	0	0	11	11	1	2	200	1600	700	18	0	2*10	62	160	109	2.83	15.8	0.12	1.69	4.14	6.16	14.2	5.2	9
10024241	1	59	1	20131016	14	0	-	-	-	-	-	-	-	-	0	0	0	31	31	1	1	100	100	-	4	0	-	-	-	151.1	3.42	16.2	0.06	1.1	2.22	2.55	13.2	6.8	6.4
10024315	1	57	1	20131016	14	0	20131018	0	0	0	-	-	-	-	0	0	0	13	11	1	1	175	800	2u	20	0	1*3	70	170	114.9	2.39	16.9	0.32	1.79	2.99	5.28	15.2	4.5	10.7
10024408	2	60	1	20131017	16	0	20131017	0	0	0	20131028	0	0	0	1	0	0	13	11	1	1	135	1700	2u	15	0	3*7	70	160	130	2.64	17.6	0.07	0.92	3.59	5.03	8.6	2.7	5.9
10024489	1	50	1	20131018	15	0	20131019	0	0	0	20131101	0	0	0	1	0	0	11	11	1	1	240	300	-	15	0	2*9	80	170	139.3	2.98	13.7	0.15	0.93	3.4	4.59	9.6	3.1	6.5
10024513	1	54	1	20131018	20	0	20131019	0	0	0	20131103	1	1	3	1	0	0	12	11	1	1	150	300	-	10	0	2*5+5*8	-	-	116.7	2.24	13.4	0.08	1.25	2.71	4.08	12.4	4.3	8.1
10024545	1	68	1	20131018	17	4	20131019	0	0	0	20131031	0	0	0	1	0	1	11	11	1	1	180	300	-	10	0	2*10	-	-	131.7	2.86	13.8	0.29	1.32	3.13	5.01	17.7	6.6	11.1
10024609	2	31	1	20131019	14	0	20131028	0	0	0	20131030	0	0	0	0	0	0	12	11	1	1	135	400	-	10	0	3*7	-	-	112.31	3	16.6	0.11	1.35	2.22	3.7	11.5	4.4	7.1
10024671	1	46	1	20131020	15	0	20131021	0	0	0	20131027	1	2	3	0	0	0	12	11	1	2	180	800	200+2u	15	0	3*9	100	170	106	3.86	12.7	0.03	0.8	3.34	6.01	14.4	3.9	10.5
10024783	1	58	1	20131021	9	0	20131022	0	0	0	-	-	-	-	1	0	0	31	31	1	1	60	100	-	6	0	-	65	170	109	2.77	15.1	0.09	1.05	2.58	3.83	12.1	4.5	7.6
10024898	2	54	1	20131021	19	0	20131023	0	0	0	20131108	0	0	0	0	1	0	11	11	1	2	285	400	4u	15	0	2*8	70	160	125	3.46	13.5	0.07	1.25	3.73	5.23	11.1	3.6	7.5
10025142	2	72	1	20131023	26	0	20131024	0	0	0	20131116	0	0	0	1	1	0	11	11	1	2	210	1000	2u+600	18	0	2*13	-	-	106.3	2.63	15	0.15	1.36	4.04	5.98	12.6	3.4	9.2
10025196	2	54	1	20131023	14	0	20131024	0	0	0	20131030	1	1	3	0	0	0	13	11	1	1	220	1200	2u	15	0	3*7+6*7	-	-	106.3	3.05	13.4	0.24	1.37	3.27	4.98	12.8	4	8.8
10025223	2	58	1	20131023	14	0	20131024	0	0	0	20131030	1	1	3	0	0	0	12	11	1	1	75	700	-	10	0	3*5+6*6	-	-	114.9	2.77	15.6	0.13	1.53	3.24	5.13	16.3	4.6	11.7
10025273	1	64	1	20131024	14	0	20131028	0	0	0	-	-	-	-	0	0	0	31	31	1	1	105	200	-	8	0	1*7	85	175	104	2.98	14.7	0.06	1	3.75	5.58	11	3.1	7.9
456371	1	36	2	20131030	18	4	20131031	0	0	0	20131115	0	0	0	0	0	0	11	11	0	0	95	400	-	4	0	-	70	175	118	2.61	15.2	0.02	1.08	2.4	-	-	-	-
459463	2	51	2	20131102	12	4	-	-	-	-	-	-	-	-	1	0	0	31	31	1	1	75	30	-	7	0	-	-	-	116.7	3.12	15.4	0.13	0.86	2.8	3.28	7.4	1	6.4
459504	1	52	2	20131104	14	4	20131106	0	0	0	20131113	0	0	0	0	0	0	11	11	1	1	225	800	-	20	0	1*7	75	170	109	2.49	16.3	0.3	1.19	3.47	4.88	12.9	4.6	8.3
459559	2	68	2	20131105	20	4	20131101	0	0	0	-	-	-	-	1	0	0	31	31	1	1	115	100	-	7	0	-	80	175	99	4.39	15	0.32	1.25	2.05	3.67	7.6	3.1	4.5
459910	1	67	2	20131118	17	4	20131119	0	0	0	20131129	0	0	0	0	0	0	11	11	1	1	160	300	-	20	0	1*7	-	-	107.9	2.58	15	0.14	0.8	2.38	3.47	15.3	5.2	10.1
460045	2	42	2	20131122	11	4	-	-	-	-	20131202	0	0	0	0	0	0	12	11	1	1	90	300		16	0	3*5	70	160	118.7	3.3	14.2	0.26	1.36	2.88	4.83	8.9	2.4	6.5
460063	2	52	2	20131123	11	4	20131124	0	0	0	20131202	0	0	0	0	0	0	11	11	1	1	105	300	-	15	0	1*7	80	165	114.9	2.92	14.8	0.22	-	-	-	-	-	-
460118	1	50	2	20131125	21	4	20131126	0	0	0	20131209	0	0	0	0	1	0	11	11	1	1	120	200	-	20	0	1*7	75	170	124.8	2.95	12.8	0.24	1.15	3.45	4.96	7.5	2.3	5.2
460356	1	51	2	20131203	13	2	20131204	0	0	0	20131210	0	0	0	1	0	0	11	11	1	1	165	300	-	15	0	1*4	70	170	118	2.64	13.6	0.07	-	-	-	-	-	-
460398	1	54	2	20131204	7	4	20131205	0	0	0	20131212	0	0	0	0	0	0	31	31	1	1	90	100	-	4	0	-	70	170	122.7	2.22	16.1	0.07	0.8	3.02	4.34	14.7	4.6	10.1
460526	1	58	2	20131212	11	4	20131210	0	0	0	-	-	-	-	0	0	0	31	31	1	2	75	50	-	4	0	-	75	-	113	3.71	13.1	0.09	0.85	3.06	5.25	5.9	2	3.9
460562	2	67	2	20131210	20	4	20131211	0	0	0	20131223	0	0	0	0	0	0	11	11	1	1	120	600	-	20	0	1*10	70	160	113	3.38	15.4	0.28	1.2	3.01	4.49	13.6	4.5	9.1
460684	2	69	2	20131213	11	4	20131216	0	0	0	20131224	0	0	0	1	0	0	11	11	1	2	190	1000	4u+400	15	0	1*6	-	-	104.8	2.1	17.8	0.2	1.08	3.77	4.88	10.4	3.5	6.9
523236	1	43	2	20130725	19	4	20130726	0	0	0	-	-	-	-	0	0	0	11	11	1	2	230	400	-	16	0	-	72	-	104	2.89	13.5	0.05	1.28	3.37	5.28	13.9	4.4	9.5
523307	2	60	2	20130802	16	4	20130805	0	0	0	20130813	0	0	0	0	0	0	11	11	1	2	240	1000	4u	20	0	1*7+4*4	65	160	111.3	1.83	15.6	0.14	1.26	2.88	4.94	12.7	3.7	9
523417	1	29	2	20130813	16	4	-	-	-	-	20130822	0	0	0	0	0	0	12	11	1	1	180	500	-	20	0	1*7	80	175	109.6	2.42	13	0.05	0.51	3.7	5.04	13.1	4.6	8.5
523431	1	51	2	20130815	23	4	-	-	-	-	-	-	-	-	0	1	0	31	31	1	1	75	100	-	8	0	-	83	180	122.7	2	15.6	-	0.97	3.84	4.96	14.2	4.5	9.7
523633	1	68	2	20130904	21	4	20130905	0	0	0	-	-	-	-	1	0	1	31	31	1	2	100	200	-	4	0	-	70	172	131.7	2.59	15.2	0.08	1.1	2.58	4.11	16.1	4.9	11.2
523822	2	26	2	20130923	14	4	-	-	-	-	-	-	-	-	0	0	0	12	11	0	0	110	100	-	3	0	1*12	52	160	131.7	2.66	13.6	0.1	1.44	3.36	4.88	11.7	4.1	7.6
523958	2	55	2	20131006	14	4	20131007	0	0	0	20131018	0	0	0	0	0	0	12	11	1	1	105	400	-	20	0	1*8	65	160	139.4	3.49	14.3	0.15	1.17	3.89	6.02	12.2	3.7	8.5
524158	1	30	2	20130919	12	4	-	-	-	-	-	-	-	-	0	0	0	31	31	1	1	90	-	-	7	0	-	75	170	151.1	1.89	14.7	0.1	1.02	2.75	4.2	5.5	2.1	3.4
524213	1	49	2	20131024	6	4	-	-	-	-	20131025	0	0	0	0	0	0	31	31	1	1	90	400	-	4	0	-	80	175	133	2.92	14.2	0.03	1	3	5.99	9.2	2.8	6.4
524413	1	72	2	20131112	13	4	20131114	0	0	0	-	-	-	-	0	1	0	31	31	1	1	120	100	-	4	0	-	70	170	106	2.74	14.2	0.06	1.19	2.74	4.17	14.6	5.8	8.8
524637	1	42	2	20131202	14	4	20131204	0	0	0	20131211	0	0	0	0	0	0	11	11	1	1	120	400	-	20	0	1*7	-	-	124.8	2.71	13.7	0.13	1.36	4.57	6.25	23	6.1	16.9
524732	2	76	2	20131210	18	4	20131211	0	0	0	20131225	0	0	0	0	0	1	12	11	0	0	75	200	-	4	0	1*14	-	-	114.9	2.28	16.3	0.2	1.24	4.58	5.98	13.2	3.1	10.1
524821	2	52	2	20131219	15	4	20131219	0	0	0	20131231	0	0	0	0	0	0	12	11	1	1	120	400	-	20	0	1*7	60	160	91	2.64	17.6	0.11	0.93	2.75	4.3	8.5	2.6	5.9
10009345	1	50	1	20130702	9	0	-	-	-	-	-	-	-	-	0	0	0	31	31	1	1	90	50	-	5	0	-	66	-	182.36	4.02	13.1	0.79	-	-	-	11.4	3.9	7.5
10011738	2	69	1	20130701	14	0	20130702	0	0	0	-	-	-	-	0	0	0	11	11	1	3	210	1300	1200	20	0	3*8	52.5	165	106	2.73	14.7	0.24	1.16	2.46	4.53	10.9	3.1	7.8
10011861	2	56	1	20130702	16	0	20130702	0	0	0	-	-	-	-	1	0	0	12	11	1	2	150	1000	4u+800	10+10	0	3*9	68	-	107	2.37	14.4	0.06	1.14	3.57	5.21	10.4	2.7	7.7
10012181	2	75	1	20130704	17	0	20130704	0	0	0	-	-	-	-	0	0	0	11	11	1	1	150	500	-	20	0	3*9	50	-	94	2.55	15.1	0.41	1.14	3.51	5.3	20.9	4.6	16.3
10012194	2	42	1	20130704	15	0	-	-	-	-	-	-	-	-	0	0	0	11	11	1	1	75	400	-	10	0	3*9	74	-	106	2.52	14.9	0.1	0.85	3.27	4.79	11	3.2	7.8
10012272	1	62	1	20130704	18	0	20130705	0	0	0	-	-	-	-	0	0	0	11	11	1	1	120	500	-	10	0	3*7	-	-	97	2.76	15	0.11	1.13	2.88	4.2	15.4	5.6	9.8
10012354	2	50	1	20130705	11	0	20130705	0	0	0	-	-	-	-	1	0	0	31	31	1	2	90	50	-	7	0	-	-	-	106	2.66	14.9	0.04	1	3.42	4.85	17.3	5	12.3
10012432	2	57	1	20130706	14	0	20130706	0	0	0	-	-	-	-	0	0	0	13	11	1	1	180	1000	-	15	0	2*9	73	-	107.4	2.98	14.5	0.12	1.04	2.58	4.42	10.3	3.1	7.2
10012622	2	67	1	20130708	16	0	20130709	0	0	0	20130719	0	0	0	0	0	0	13	11	1	1	190	300	-	20	0	1*8	55	160	118	2.44	15.4	0.1	0.95	3.98	5.87	11	3.4	7.6
10012666	2	68	1	20130708	27	0	20130709	0	3	3	20130716	1	2	3	1	0	0	11	11	1	3	300	1000	2u+100	16	0	3*11	-	-	111	3.48	14.3	1.01	1.19	3.72	5.77	15.8	4.4	11.4
10012863	1	29	1	20130709	11	0	20130710	0	0	0	-	-	-	-	0	0	0	31	31	1	2	130	200	-	4	0	-	71	-	99	2.32	13.5	0.1	1.24	2.92	4.62	8.9	3.1	5.8
10012988	2	55	1	20130710	13	0	20130710	0	0	0	-	-	-	-	0	1	0	13	11	1	1	195	2800	8u+400	20	0	3*9	75	-	113	2	16	0.08	1.1	2.61	4.28	12.3	3.7	8.6
10013144	1	57	1	20130711	14	0	20130712	1	1	1	-	-	-	-	0	0	0	32	31	1	1	60	100	-	5	0	3*8	70	-	99	2.99	14.7	0.58	1.07	2.53	4.25	13	4.5	8.5
10013202	1	39	1	20130712	13	0	-	-	-	-	-	-	-	-	0	0	0	31	31	1	1	115	200	-	5	0	-	70	175	99.6	2	14.2	0.04	1.04	2.39	3.99	15.4	6.2	9.2
10013250	1	40	1	20130712	17	0	20130714	0	0	0	-	-	-	-	0	0	0	12	11	1	1	210	700	-	10	0	2*9	83	175	102.6	2.38	13.8	0.05	0.87	3.68	5.22	15.2	4.4	10.8
10013301	2	34	1	20130713	13	0	20130714	0	0	0	-	-	-	-	0	0	0	12	11	1	1	180	500	-	10	0	2*10	72	160	100	2.3	15	0.09	1.08	2.23	3.77	10.7	3.8	6.9
10013322	2	65	1	20130713	21	0	20130715	0	0	0	20130730	0	0	0	0	0	0	13	11	1	1	225	600	2u	10	0	3*7	-	-	116	2.21	15.4	0.17	1.11	2.78	4.41	9.5	2.7	6.8
10013429	1	46	1	20130715	21	0	20130716	0	0	0	-	-	-	-	0	0	0	12	11	1	3	370	1500	900	20	0	2*11	-	-	107	2.97	14	0.04	0.93	2.31	3.87	11.3	4.4	6.9
10013469	1	40	1	20130715	13	0	20130716	0	0	0	-	-	-	-	0	0	0	12	11	1	1	135	1500	-	20	0	3*7	110	-	116	2.87	14.1	0.02	0.91	3.12	4.34	12.7	4.2	8.5
10013559	1	56	1	20130715	11	0	20130716	0	0	0	-	-	-	-	0	0	0	31	31	1	3	165	200	-	6	0	-	75	175	120	2.76	13.1	0.09	0.01	3.29	4.8	7.6	2.7	4.9
10013601	1	50	1	20130715	15	0	20130716	0	0	0	-	-	-	-	0	0	0	12	11	1	1	210	400	-	10	0	2*9	80	175	91	2.65	14.8	0.12	0.77	3.45	4.66	16.9	6.5	10.4
10013701	2	44	1	20130716	14	0	20130716	0	0	0	20130725	0	0	0	0	0	0	12	11	1	1	100	300	-	20	0	1*7	57	-	106	2.55	15.3	0.09	0.85	2.96	4.47	9.8	2.9	6.9
10013774	1	66	1	20130716	11	0	20130717	0	0	0	-	-	-	-	0	0	0	12	11	1	1	180	1200	-	20	0	3*9	55	-	104	2.92	12.7	0.26	1.04	3.47	5.06	10	2.9	7.1
10013866	1	36	1	20130717	11	0	20130717	0	1	1	20130726	1	1	3	0	0	0	11	11	1	1	135	400	-	12	0	-	75	175	146	3.77	12.1	0.15	2.07	2.38	-	-	-	-
10013905	2	59	1	20130717	17	0	20130718	0	0	0	20130729	0	0	0	0	0	0	12	11	1	1	135	800	2u	20	0	1*9	50	154	107	2	15.9	0.1	0.74	2.05	4.33	8.6	2.2	6.4
10014057	1	47	1	20130719	17	0	20130719	0	0	0	-	-	-	-	0	0	0	31	31	1	1	105	100	-	8	0	1*5	80	180	116.7	2.98	14.2	0.07	0.9	3.42	5	46.3	9.9	36.4
10014065	2	67	1	20130719	25	0	20130719	0	0	0	-	-	-	-	0	0	1	11	11	1	1	240	800	2u	10	0	2*8	-	-	116.7	2.54	13.7	0.04	1.1	4.28	5.99	25.1	6.6	18.5
10014113	2	47	2	20130719	17	2	20130720	0	0	0	-	-	-	-	1	0	0	12	11	1	1	130	400	-	10	0	2*15	57	-	124.8	2.74	13.6	0.1	1.14	3.51	5.3	20.9	4.6	16.3
10014242	1	29	1	20130721	19	0	20130825	0	0	0	-	-	-	-	0	0	0	12	11	1	2	255	1200	2u+400	10	0	1*9	70	173	107	2.57	13.9	0.1	1.15	2.51	3.97	15.6	6.3	9.3
10014317	2	57	1	20130722	7	0	-	-	-	-	-	-	-	-	1	1	0	31	31	1	2	75	50	-	7	0	3*5	75	-	158.33	2.95	15.4	0.51	-	-	-	-	-	-
10014495	2	69	1	20130723	30	0	20130723	0	0	0	-	-	-	-	0	0	0	13	11	1	2	210	600	-	20	0	3*14	-	-	125	3.92	13.8	0.36	0.81	3.49	4.94	6.3	1.9	4.4
10014526	2	48	1	20130723	16	0	20130724	0	0	0	-	-	-	-	1	0	0	12	11	1	2	180	1200	4u+400	15	0	3*9	70	160	113	3.4	13	0.05	1.69	4.94	7.06	11	3.1	7.9
10014555	1	43	2	20130723	37	0	20130724	0	0	0	-	-	-	-	1	0	0	12	11	1	2	180	800	4u+200	10	0	3*9	80	178	116	2.5	13.5	0.06	1.02	3.62	5.92	9.6	3.4	6.2
10014574	1	30	1	20130723	14	4	-	-	-	-	-	-	-	-	1	0	0	12	11	1	1	130	800	-	10	0	3*9	103	177	107	4.88	11.2	0.05	0.82	4	5.67	13	4.4	8.6
10014587	1	56	2	20130724	6	4	20130725	0	0	0	-	-	-	-	1	0	0	31	31	1	1	90	50	-	7	0	3*9	75	-	122	2.64	16.7	0.14	0.92	2.74	4.42	9.4	3.4	6
10014704	1	37	1	20130724	18	4	-	-	-	-	20130805	0	0	0	0	0	1	12	11	1	1	180	300	-	10	0	1*5	74	170	99	2.4	13.3	0.08	1.04	3.5	5.01	19	5.9	13.1
10014923	1	64	1	20130726	17	0	20130729	0	0	0	-	-	-	-	1	0	0	11	11	1	4	180	2000	-	20	0	3*9	80	-	91.4	2.92	14.8	0.1	0.91	2.2	3.28	12	4.9	7.1
10014975	1	40	1	20130726	15	0	-	-	-	-	-	-	-	-	0	0	0	12	11	1	1	150	1000	2u	10	0	3*7	60	-	114.9	2.77	14	0.15	1.39	1.69	3.48	10	4.2	5.8
10025280	2	58	1	20131024	18	0	20131025	0	0	0	20131106	0	0	0	1	1	0	12	11	1	1+1	180	500	230	20+12	0	3*9	70	168	109	3.41	14.7	0.15	1.25	2.71	4.19	17.3	6.5	10.8
10025319	1	42	1	20131024	11	0	20131107	0	0	0	-	-	-	-	1	0	0	13	11	1	1	165	600	2u	15	0	3*6	85	180	120	3.45	14.8	0.1	1.14	3.84	5.28	9.8	2.9	6.9
10025399	1	35	1	20131025	9	0	20131027	0	0	0	-	-	-	-	1	0	0	12	11	1	1	180	400	-	10	0	2*5	95	-	134.2	2.58	15.3	0.06	1.16	3.07	4.69	13.2	4.3	8.9
10025416	2	70	1	20131025	14	4	20131028	0	0	0	20131111	0	0	0	0	0	0	13	11	1	1	345	2000	8u+800	10	0	2*13	65	158	122.7	3.51	16.5	0.07	1.43	3.8	5.81	9.3	2.4	6.9
10025420	2	59	1	20131025	11	0	20131028	0	0	0	-	-	-	-	0	0	0	31	31	1	1	105	50	-	4	0	-	70	165	139.4	2.6	16.6	0.22	1.15	3.2	4.8	10.2	2.8	7.4
10025483	2	59	1	20131025	15	0	20131028	0	0	0	20131107	1	1	3	0	0	0	11	11	1	2	315	500	4u+750	15	0	2*7+5*2	75	160	124.8	3.15	15.2	0.19	1.02	4.2	5.89	14	3.8	10.2
10025584	2	41	1	20131027	14	0	20131028	0	0	0	20131105	0	0	0	0	0	0	12	11	1	1	170	700	480	10	0	3*10	63	160	113	2.92	15.6	0.13	1.57	2.55	4.55	11.4	3.2	8.2
10025604	2	49	1	20131027	14	0	20131028	0	0	0	20131105	0	0	0	1	0	0	12	11	1	2	180	700	2u+230	15	0	3*11	80	170	111	2.23	16.7	0.1	0.89	2.04	3.3	10	3.7	6.3
10025665	2	50	1	20131028	8	0	20131029	0	0	0	-	-	-	-	0	0	0	31	31	1	2	60	50	-	6	0	3*4	65	165	106.3	2.06	17.6	0.06	1.04	2.44	3.73	10.5	3.4	7.1
10025753	1	27	1	20131028	9	0	20131029	0	0	0	20131105	0	0	0	0	0	0	12	11	0	0	120	300	-	7	0	3*7	80	175	131.7	2.41	15	0.07	1.03	1.95	3.68	8	3.8	4.2
10025919	1	31	1	20131029	8	0	20131030	0	0	0	20131105	0	0	0	0	0	0	12	11	1	1	255	200	-	15	0	2*5	75	170	83	2.77	15.7	0.02	1.06	1.76	3.19	12.6	5.2	7.4
10025968	2	48	1	20131030	8	0	20131030	0	0	0	-	-	-	-	0	0	0	31	31	1	3	90	200	-	7	0	-	80	170	99	2.72	16.2	0.1	1.47	3.02	4.86	9.7	2.6	7.1
10026140	1	66	1	20131031	18	0	20131101	0	1	3	20131113	1	1	3	0	0	0	12	11	1	2	105	800	600+2u	15	0	3*7	55	177	109	2.92	15.4	0.44	1.52	3.49	5.46	10.8	2.9	7.9
10026145	2	55	1	20131031	17	0	20131101	0	1	3	20131114	1	2	3	1	0	0	11	11	1	2	135	750	250	15	0	3*3	75	160	116	2.92	16.2	0.3	1.17	3.11	4.72	9.9	3.2	6.7
10026146	1	40	1	20131031	12	0	-	-	-	-	-	-	-	-	0	0	0	12	11	1	1	195	1300	2u	12	0	3*7	73	170	113	2.72	15.4	0.11	1.34	4.21	6.25	14.5	3.6	10.9
10026186	1	25	1	20131101	12	0	20131002	0	0	0	-	-	-	-	0	0	0	12	11	1	1	195	700	-	10	0	2*7	90	175	111.3	2.92	15.6	0.05	0.92	2.96	4.22	19.5	7.6	11.9
10026239	2	48	1	20131101	16	1	20131104	0	0	0	20131114	1	2	3	0	0	0	13	11	1	1	75	500	250	15	0	3*11+6*3	-	-	113	2.12	17.6	0.06	1.6	3.04	4.99	14.6	4.6	10
10026270	1	44	2	20131102	11	4	20131104	0	0	0	-	-	-	-	1	0	0	31	31	1	1	90	100	-	6	0	-	80	175	127.1	3.99	13.9	0.13	1.19	4.13	5.59	11.7	3.9	7.8
10026438	1	58	1	20131104	33	0	20131105	0	0	0	-	-	-	-	0	0	0	12	11	1	1	270	800	-	5	0	3*5	80	-	120	3.71	14	0.05	1.38	3.18	4.79	11	4	7
10026444	2	65	1	20131104	21	0	20131118	0	1	3	20131124	1	2	13	1	0	0	11	11	1	3	120	1000	2u+400	15	0	3*4+6*6	65	-	93	2.61	16.4	0.1	1.66	2.53	4.57	25	9.5	15.5
10026507	2	57	1	20131104	15	0	20131113	0	1	3	20131118	1	1	3	1	0	0	11	11	1	3	165	1500	4u+600	20	0	3*7+6*5	72	158	104	2.56	16.6	0.13	0.96	3.5	5.35	18	5.9	12.1
10026601	2	59	1	20131105	13	0	20131106	0	0	0	-	-	-	-	1	1	0	12	11	1	2	105	300	115	15	0	3*6	60	160	100.4	2.89	16.6	0.18	0.83	3.52	5.27	12.6	3.7	8.9
10026864	1	43	1	20131107	11	0	-	-	-	-	-	-	-	-	0	0	0	31	31	1	1	70	50	-	7	0	-	60	180	102	4.41	15.5	0.1	1.4	2.45	4.22	11.4	4.1	7.3
10026881	1	44	1	20131107	10	0	20131108	0	0	0	-	-	-	-	0	0	0	12	11	1	1	120	400	200	12	0	3*5	105	180	102	3.67	15.3	0.08	1.05	3.95	5.22	9.8	2.9	6.9
10026959	1	53	1	20131108	9	0	20131111	0	0	0	-	-	-	-	0	0	0	31	31	1	2	50	50	-	7	0	-	75	162	127.1	2.55	16.9	0.3	0.87	4.61	5.74	14	4.3	9.7
10027747	1	38	1	20131115	15	0	20131118	0	0	0	20131125	0	0	0	0	0	0	11	11	1	1	180	300	-	5	0	3*7	80	180	114.9	2.18	15	0.08	0.71	3.92	5.74	32.8	8.6	24.2
10027916	1	55	1	20131117	15	0	20131118	0	0	0	20131126	0	0	0	0	0	0	11	11	1	4	220	2500	1700+12u	25	0	3*6	60	-	97.7	3.23	15.1	0.54	0.93	3.62	3.89	14.6	4.9	9.7
10027952	2	28	1	20131118	7	0	-	-	-	-	-	-	-	-	0	0	0	12	11	1	1	45	100	-	7	0	3*3	77.5	170	122.7	3.64	13.5	0.17	0.92	3.18	5.04	5.7	2.4	3.3
10028795	2	52	1	20131119	15	0	20131120	0	0	0	20131203	0	0	0	1	1	0	11	11	1	1	160	600	-	20	0	2*6	72	162	129.3	3.23	13.3	0.12	1.4	3.59	5.9	10.8	3.3	7.5
10028249	2	65	1	20131119	21	0	20131120	0	0	0	-	-	-	-	1	0	0	31	31	1	2	110	200	-	9	0	-	75	157	131.7	3.34	12.4	0.15	1.38	5.14	10.07	15.4	5.2	10.2
10028403	2	49	1	20131121	10	0	20131124	0	0	0	-	-	-	-	1	0	0	31	31	1	2	30	50	-	7	0	-	60	160	129.3	2.74	14.3	0.31	1.18	3.07	5.14	7.9	2.4	5.5
10028409	1	65	1	20131121	19	0	20131122	0	0	0	-	-	-	-	0	0	0	31	31	1	3	120	200	-	7	0	-	65	170	116.7	2.74	15.1	0.23	1.05	2.14	3.64	17	7.7	9.3
10028415	1	56	1	20131121	16	0	20131122	0	0	0	20131203	0	0	0	0	0	0	12	11	1	4	285	1800	1030+2u	20	0	3*2	75	-	127.1	1.77	15.9	0.13	1.22	3.62	5.32	15.2	4.1	11.1
10028534	1	65	1	20131122	12	0	20131125	0	0	0	-	-	-	-	0	0	0	31	31	1	3	75	80	-	7	0	-	60	-	93.8	2.58	14.6	0.2	1.04	2.31	3.53	7.2	3.2	4
10028762	1	60	1	20131125	15	0	20131125	0	0	0	20131209	0	0	0	1	0	0	11	11	1	1	285	2600	1200+2u	15	0	2*11	70	-	113	3.99	13.2	0.06	0.91	4.03	5.7	12	4.1	7.9
10028766	2	54	1	20131125	13	0	20131126	0	0	0	20131205	0	0	0	0	0	0	11	11	1	1	160	300	-	20	0	1*10	65	-	118.7	2.86	13.8	0.17	1.2	3.09	-	-	-	-
10028830	2	47	2	20131125	21	2	20131126	0	0	0	20131213	0	0	0	0	0	0	11	11	1	2	360	2500	4u+800	10	0	3*13	65	-	113	3.44	14.5	0.17	1.37	2.81	4.23	7.7	2.4	5.3
10028916	2	60	1	20131126	15	0	-	-	-	-	-	-	-	-	0	0	0	12	13	1	1	180	40	-	7	0	-	67	-	106	2.02	16.1	0.09	1.3	4.13	5.78	12.8	3.4	9.4
10028929	2	71	2	20131126	16	4	20131127	0	0	0	-	-	-	-	1	0	0	31	31	1	1	90	100	-	8	0	3*3	-	-	113	3.12	14.3	0.24	1.77	3.98	6.31	23.5	6.4	17.1
10028933	1	48	1	20131126	15	0	-	-	-	-	-	-	-	-	1	0	0	31	31	1	1	75	100	-	10	0	-	80	-	107	4.23	12.4	0.08	1.09	3.6	4.97	11.1	3	8.1
10028953	2	62	1	20131126	13	0	20131127	0	0	0	20131206	1	1	3	0	0	0	11	11	1	2	185	1500	2u+275	15	0	2*10	60	-	86	2.72	15.2	0.11	1.32	2.98	4.78	17.7	5.4	12.3
10029240	1	50	1	20131128	16	0	20131129	0	0	0	20131209	0	0	0	0	0	0	11	11	1	1	105	400	125	10	0	3*7	75	-	122.7	2.55	13.85	0.19	1.25	2.39	4.58	15	5.5	9.5
10029412	2	45	1	20131130	16	0	-	-	-	-	20131212	0	0	0	0	0	0	12	11	1	1	150	600	2u	10	0	1*4	-	-	104.8	3.51	14.4	0.01	0.94	3.31	5.07	11	3.5	7.5
10029419	2	40	1	20131130	16	0	-	-	-	-	20131212	0	0	0	0	0	0	12	11	1	1	150	300	-	10	0	1*10	-	-	116.7	2.98	15	0.18	1.16	3.91	5.41	10.2	2.5	7.7
10029744	2	16	1	20131203	11	1	20131204	0	0	0	20131212	0	0	0	0	0	0	11	13	0	0	90	10	-	-	0	-	60	-	89	3.01	15.1	0.08	1.58	3.5	5.32	14.1	4.5	9.6
10029834	2	67	1	20131203	15	0	20131205	0	0	0	20131213	1	1	3	0	0	0	11	11	1	1	135	400	-	20	0	1*12	65	-	111	2.23	16.4	0.07	1.35	3.04	4.79	12.8	3.4	9.4
10030021	1	45	1	20131205	11	0	20131207	0	0	0	-	-	-	-	0	0	0	31	31	1	2	75	50	-	7	0	3*2	75	-	106	3.49	13.2	0.65	0.89	1.78	4.12	17.7	4.6	13.1
10030319	1	42	1	20131209	10	0	-	-	-	-	-	-	-	-	0	0	0	31	31	1	3	90	150	-	7	0	-	65	-	114.9	2.98	13.5	0.15	1.35	2.92	4.59	13.9	4.5	9.4
10030400	2	39	1	20131209	10	0	-	-	-	-	20131118	0	0	0	0	0	0	12	11	1	1	120	300	150	15	0	3*6	55	-	94	2.23	15	0.07	1.36	2.6	4.14	11.2	3.5	7.7
10030401	2	72	1	20131209	15	4	20131211	0	0	0	20131216	0	0	0	0	0	0	11	11	1	1	150	400	-	16	0	1*7	65	-	91	2.72	15.8	0.16	1.05	2.66	4.12	20	9.6	10.4
10030430	1	21	1	20131209	10	0	-	-	-	0	-	-	-	-	0	0	0	11	11	1	1	135	300	-	16	0	1*5	55	-	97.7	2.5	14.4	0.08	1.12	2.15	3.51	11.9	7.2	9.7
10030843	1	38	1	20131213	15	0	20131216	0	0	0	20131224	0	0	0	0	0	0	11	11	1	1	140	300	-	16	0	1*9	90	-	114.9	2.86	15	0.26	0.78	3.24	4.53	8.5	3	5.5
10031572	2	55	2	20131219	12	4	20131220	0	-	-	20131227	1	1	3	1	0	0	12	11	1	1	120	500	2u	15	0	3*4+6*2	70	-	111	3.29	15.9	0.12	1.21	4.31	5.98	11.4	3	8.4
456599	1	55	2	20130721	13	4	20130722	0	0	0	-	-	-	-	1	0	0	11	11	1	3	270	1300	650+2u	17	0	2*4	60	-	125	3.92	13.1	0.2	0.8	4.51	6.15	14	3.7	10.3
456611	2	43	2	20130722	19	4	20130722	0	0	0	20130807	0	0	0	0	0	0	13	11	1	1	275	3000	6u+800	15	0	2*8	84	-	125	2.4	14.7	0.2	0.59	1.75	3.63	5.2	1.8	3.4
456694	1	70	1	20130724	14	4	20130725	0	0	0	20130802	0	0	0	0	0	0	11	11	1	3	250	1200	2u+400	16	0	1*7	90	-	91	2.8	13.4	0.19	1.16	3.83	6	12.9	3.7	9.2
456898	1	50	2	20130731	21	2	20130808	0	0	0	20130819	0	0	0	0	0	0	12	11	1	0	120	300	-	6	0	-	75	-	106.3	2.64	13.6	0.06	0.95	2.09	3.98	18.6	6	12.6
456905	2	68	2	20130801	19	4	20130801	0	0	0	20130814	0	0	0	1	0	0	13	11	1	1	210	800	2u	20	0	-	70	-	116.7	3.37	13.9	0.21	1.19	2.5	4.45	17	4.8	12.2
456946	1	37	2	20130802	18	4	-	-	-	-	-	-	-	-	0	0	0	12	11	1	1	180	300	-	-	0	2*4	89	-	107.9	2.18	14.8	0.04	1.09	2.09	3.48	11.8	4.5	7.3
457066	1	61	2	20130806	20	4	20130807	0	0	0	20130819	0	0	0	0	0	0	11	11	1	1	130	400	-	16	0	1*5	80	-	118	5.76	12	0.12	1.45	3.77	5.69	32.1	9.1	23
457398	1	34	2	20130819	15	2	20130820	0	0	0	20130829	0	0	0	0	0	0	12	11	1	2	200	800	200	15	0	2*7	75	-	106	2.45	15.8	0.09	1.02	3.96	5.23	20.5	6.8	13.7
457475	2	61	2	20130822	19	2	20130822	0	0	0	-	-	-	-	0	0	0	12	11	1	1	240	800	-	15	0	2*2	60	-	97	2	16.9	0.21	0.97	3.54	5.04	9.6	2.5	7.1
457705	1	53	1	20130831	38	2	20130902	0	0	0	-	-	-	-	0	0	0	12	11	1	2	255	1200	4u+200	15	0	-	-	-	151.1	3.44	13.8	0.12	1.67	2.88	5.36	6.8	2.8	4
458023	1	31	2	20130911	18	2	-	-	-	-	20130924	0	0	0	0	0	0	12	11	1	1	135	400	-	20	0	-	80	-	124.8	2.11	15.3	0.05	1.16	2	3.6	15.8	5.3	10.5
458249	1	46	2	20130922	12	4	20130923	0	0	0	20130930	0	0	0	0	0	0	12	11	1	2	135	1000	2u+500	16	0	3*8	75	-	138.64	4.32	13.2	0.98	1.16	3.21	4.73	13.8	5	8.8
458256	1	59	2	20130922	9	4	20130923	0	0	0	-	-	-	-	1	0	0	31	31	1	0	90	50	-	5	0	-	82	-	157.8	2.39	13	0.25	0.86	2.48	4.43	8.7	3.1	5.6
458288	2	35	2	20130922	17	2	-	-	-	-	20131007	0	0	0	0	0	0	12	11	0	0	105	200	-	6	0	3*5	67	-	111.3	2.49	13.5	0.09	1.03	2.97	4.27	16.6	5.5	11.1
458325	2	66	2	20130923	8	4	-	-	-	-	-	-	-	-	1	0	0	31	31	1	1	75	200	-	5	0	-	-	-	128	3.77	14.6	0.1	1.07	4.63	6.88	22.1	4.9	17.2
458364	1	63	2	20130924	17	4	20130926	0	0	0	20131007	0	0	0	1	1	0	11	11	1	1	135	500	-	12	0	3*3	-	-	127.1	2.24	12.6	0.26	0.84	3.17	4.46	10.4	3.4	7
458814	1	49	2	20131011	49	4	20131014	0	0	0	20131020	0	0	0	0	0	0	12	11	1	1	190	-	-	-	0	-	75	-	111	2.51	16.6	0.12	1.19	2.13	3.57	18.9	8.1	10.8
459040	2	60	2	20131018	21	4	20131021	0	0	0	-	-	-	-	0	1	0	31	31	1	3	150	100	-	6	0	-	55	-	114.9	2.6	14.9	0.43	1.1	3.16	4.84	10.4	4.2	6.2
459041	1	63	2	20131018	16	4	20131019	0	0	0	20131028	0	0	0	0	0	0	12	11	1	2	120	1000	2u	16	0	3*17	75	170	129.3	3.08	13.8	0.16	1.36	3.14	4.47	13.6	5	8.6
459822	2	37	2	20131115	9	4	20131115	0	0	0	20131123	0	0	0	0	0	0	12	11	1	1	150	200	-	3	0	2*3	65	-	109.6	7.19	14.1	0.15	1.14	3.12	4.46	10	3.7	6.3
459923	1	62	2	20131118	9	4	20131119	0	0	0	20131125	0	0	0	0	0	0	11	11	1	1	240	300	-	3	0	2*4	70	-	114.9	2.86	14	0.23	1.13	3.77	5.14	14.5	5.5	9
459938	1	70	2	20131118	12	4	20131119	0	0	0	20131125	0	0	0	0	0	1	11	11	1	2	270	3000	2u+967	6	0	1*5	-	-	106.3	2.48	15.2	0.14	0.91	3.39	4.64	12.9	4.3	8.6
460160	1	41	2	20131126	19	2	20131127	0	0	0	20131209	0	0	0	0	0	0	11	11	1	1	150	400	-	3	0	2*7	60	172	102	2.46	14.8	0.13	1.39	1.65	3.31	19.4	8.6	10.8
460161	1	51	2	20131126	20	4	20131127	0	0	0	20131214	0	0	0	1	0	0	12	11	0	0	90	600	-	4	0	1*2	-	-	109	2.72	14.6	0.05	1.38	4.95	6.35	16.4	4.4	12
460440	2	50	2	20131205	14	4	-	-	-	-	-	-	-	-	0	0	0	31	31	1	2	75	50	-	6	0	-	70	-	104	3.91	14.3	0.06	1.19	3.19	4.58	12.7	3.1	9.6
523104	2	69	2	20130711	17	4	20130712	1	1	3	-	-	-	-	1	0	0	12	11	1	2	120	1500	4u+600	16	0	3*9	50	-	118	3.1	14.7	0.15	1.48	5.96	8.2	16.3	2.9	13.4
523275	1	42	2	20130730	42	2	20130731	0	0	0	-	-	-	-	0	0	0	12	11	0	0	180	200	-	5	0	2*9	-	-	91	4.39	12	0.07	0.68	3	4.12	27	10.3	16.7
523385	1	63	2	20130810	13	4	20130812	0	0	0	-	-	-	-	0	0	0	31	31	1	1	90	100	-	5	0	-	73	-	109.6	2	15.5	0.07	1.18	1.57	3.58	14.5	5.8	8.7
523699	2	33	2	20130910	15	4	20130911	0	0	0	-	-	-	-	1	0	0	11	11	0	0	75	150	-	8	0	-	60	160	142	2.63	14.5	0.11	1.4	4.81	6.99	9.4	2	7.4
523810	2	56	2	20130922	17	4	20130923	0	0	0	-	-	-	-	1	0	0	12	11	1	1	150	1000	-	12	0	3*8	75	160	136.7	2.64	12.8	0.1	1.32	3.81	5.38	13.1	3.8	9.3
523829	1	66	2	20130923	17	4	20130925	0	2	3	20131003	1	4	234	0	0	0	12	11	1	1	100	200	-	12	0	3*3	70	-	120	3.3	15	1.81	1.33	1.78	3.39	25.3	12.9	12.4
524586	1	47	2	20131128	10	4	-	-	-	-	-	-	-	-	0	0	0	31	31	1	1	60	50	-	6	0	-	69	170	116.7	2.58	14.4	0.15	1.3	2.06	3.83	14.3	5.6	8.7
524827	1	71	2	20131219	16	4	20131227	1	1	3	20140102	0	0	0	0	0	0	12	11	1	1	90	500	300	16	0	3*3+6*6	-	-	113	3.16	13.4	0.07	1.23	2.77	3.82	16.3	5.5	10.8
10032839	1	23	1	20140102	13	0	20140107	0	0	0	-	-	-	-	0	0	0	11	11	1	1	210	400	-	16	0	1*5	80	176	92.8	3.39	14.1	0.12	0.85	2.84	4.2	6.6	2.5	4.1
10033623	1	22	1	20140108	14	0	20140109	0	0	0	-	-	-	-	0	0	0	12	11	0	0	110	200	-	10	0	-	100	178	95.2	2.58	16.9	0.13	0.99	1.89	4.32	14.8	6.1	8.7
10034065	2	17	2	20140113	29	1	20140114	0	0	0	-	-	-	-	0	0	0	12	11	1	1	210	400	-	16	0	1*5	80	-	92.8	2.04	15.3	0.03	1.18	2.31	3.05	14.7	6.7	8
10036200	1	24	1	20140208	12	0	20140211	0	0	0	20140217	0	0	0	0	0	0	12	11	1	1	240	500	-	16	0	1*4	85	175	109.4	2.99	14.1	1.3	1.04	3.18	3.9	10.7	4.8	5.9
10036367	1	46	1	20140210	14	0	20140211	0	0	0	20140218	0	0	0	0	0	0	12	11	1	1	165	600	-	14	0	1*5	75	175	90	2.56	15.8	0.03	1.9	3.21	4.66	12.2	5.2	7
10036425	1	26	1	20140210	14	4	20140211	0	0	0	20140217	0	0	0	0	0	0	12	11	1	1	180	300	-	16	0	1*5	80	-	90	2.07	15.3	0.06	1.18	3.8	5.58	9.5	3.4	6.1
10036493	1	54	1	20140210	23	4	-	-	-	-	20140226	0	0	0	0	0	0	12	11	1	1	210	600	-	14	0	-	80	-	111	3.64	12	0.47	0.89	3.72	5.65	12.9	3.2	9.7
10037762	1	31	2	20140220	14	4	20140221	0	0	0	-	-	-	-	0	0	0	12	11	1	1	210	400	-	16	0	1*5	90	-	86	2.42	12.6	0.05	0.79	2.75	4.05	17.3	7	10.3
10038014	2	21	1	20140222	16	4	20140224	0	0	0	-	-	-	-	0	0	0	12	11	1	1	220	500	210	16	0	1*5	65	160	84	2.7	15	0.15	1.43	2.73	4.5	11.7	3.9	7.8
10038439	1	39	2	20140225	12	2	20140227	0	0	0	20140304	0	0	0	0	0	0	12	11	1	2	215	700	-	14	0	-	80	175	83	2.32	13.8	0.02	0.96	3.5	5	6.6	2.7	3.9
10051939	1	50	1	20140617	14	0	20140618	0	0	0	20140625	0	0	0	1	1	0	12	11	1	1	165	600	-	16	0	2*7	85	180	116.3	3.52	12.8	0.18	0.98	4.04	5.93	10.7	2.9	7.8
461052	2	58	1	20131230	15	0	20131230	0	0	0	20140110	1	1	3	0	0	0	13	11	1	1	120	400	-	20	0	1*7	-	-	83.3	3.05	15.6	0.18	1	1.69	3.11	15.1	5.3	9.8
461340	1	58	2	20140108	14	4	20140109	0	0	0	20140120	0	0	0	0	0	0	11	11	1	2	175	1800	4u	12	0	2*5	75	-	130	3.16	12.9	0.2	0.9	2.64	4.37	9.3	4	5.3
461443	1	43	2	20140112	15	4	20140114	0	0	0	20140122	0	0	0	1	0	0	12	11	1	1	120	300	-	20	0	1*7	70	-	109	2.45	14.5	0.06	1.14	3.38	4.97	37.3	10.1	27.2
462151	1	27	2	20140210	12	2	20140211	0	0	0	20140218	0	0	0	0	0	0	12	11	1	1	140	400	-	20	0	1*5	100	180	103.2	2.22	15.4	0.04	0.94	6.61	8.33	15.3	3.8	11.5
462215	2	65	2	20140213	21	2	20140214	0	0	0	20140225	1	2	3	1	1	0	11	11	1	2	230	1300	2u+400	20	0	1*7	75	160	90	3.35	14.3	0.2	1.05	2.94	6.05	8.3	3.3	5
462277	1	36	2	20140212	18	4	20140214	0	0	0	-	-	-	-	0	0	0	12	11	1	1	215	1100	2u	20	0	2*5	84	180	106	2.49	13.8	0.3	1.03	4.36	4.43	12.2	3.7	8.5
462754	2	74	2	20140303	11	4	20140304	0	0	0	20140312	0	0	0	1	0	0	11	11	1	1	180	500	2u	12	0	1*7	60	-	97.7	3.86	13.9	0.11	1.11	3.91	5.77	9	2.7	6.3
462800	2	59	2	20140304	15	4	20140304	0	0	0	20140312	0	0	0	0	0	0	11	11	1	2	180	500	2u	16	0	1*6	60	153	109.4	4.11	13.9	0.27	1.36	3.57	5.27	10.1	3.5	6.6
463023	1	48	1	20140310	14	4	20140312	0	0	0	20140317	0	0	0	0	0	0	11	11	1	1	140	300	-	15	0	1*7	85	-	69	2.59	14.5	0.16	0.85	3.7	4.96	11.5	3.9	7.6
463571	1	71	2	20140328	17	4	20140401	0	2	3	20140411	1	2	3	1	1	0	12	11	1	1	165	200	-	15	0	1*9+4*2	80	-	109.4	3.18	13.9	0.69	1.14	3.34	4.96	17.7	5.5	12.2
463697	2	73	2	20140401	42	4	20140403	0	0	0	20140507	0	0	0	0	1	0	13	11	1	1	190	600	-	12	0	1*12	70	-	86	5.22	12.5	0.39	1.09	4.43	5.7	5.7	1.6	4.1
463804	2	57	2	20140407	15	4	20140404	0	0	0	20140415	0	0	0	0	0	0	12	11	1	2	190	800	400	25	0	1*8	55	110	122.1	2.58	15.4	0.01	0.98	2.96	4.61	9.3	2	7.3
464063	2	75	2	20140414	14	4	20140414	0	0	0	20140422	0	0	0	1	0	0	11	11	1	2	160	800	4u	25	0	1*9	75	160	92	2.22	15.8	0.29	0.92	2.23	5.27	11.8	3.3	8.5
464103	2	58	1	20140415	15	0	20140418	0	0	0	20140428	0	0	0	1	0	0	11	11	1	1	150	300	-	20	0	1*7	70	160	114.5	3.96	14.1	0.04	1.08	3.11	4.83	12.9	3.2	9.7
464361	1	27	2	20140423	15	4	20140425	0	0	0	20140504	0	0	0	0	0	0	12	11	1	1	190	1000	-	12	0	1*7	75	180	96	2.11	14.8	0.18	1.11	2.71	4.29	14.4	3.8	7.6
10049313	1	46	1	20140525	11	0	20140526	0	0	0	20140604	0	0	0	1	1	0	12	11	1	1	125	400	-	20	0	2*7	93	175	135.7	3.08	14.9	0.09	-	-	-	-	-	-
10049350	1	36	1	20140525	15	0	20140527	0	0	0	20140602	0	0	0	0	0	0	11	11	1	1	120	300	-	16	0	1*6	83	173	116.3	2.61	15.6	0.11	0.85	1.88	3.8	12.2	3.8	8.4
10049371	2	57	1	20140526	25	0	20140528	0	0	0	20140609	1	1	3	0	1	0	11	11	1	1	170	1000	2u+900	30	0	1*4+4*10	65	160	108	2.75	15.2	0.22	0.9	4.34	7.18	8.9	2.6	6.3
10049450	2	67	1	20140526	16	0	20140528	0	0	0	20140603	1	1	3	0	0	0	11	11	1	1	150	600	-	15	0	1*8	70	165	106	2.09	15.3	0.3	1.04	3.48	5.43	13.8	4.1	9.7
10049472	1	44	1	20140526	14	0	-	-	-	-	20140602	0	0	0	0	0	0	11	11	1	1	105	400	-	16	0	1*5	72	174	124.4	4.22	13.3	0.09	0.71	2.57	4.57	5.3	2.4	2.9
10049486	1	50	1	20140526	14	0	-	-	-	-	20140602	0	0	0	1	1	0	12	11	1	1	175	500	-	16	0	1*6	85	178	126.4	2.81	14.6	0.09	0.23	2.95	4.96	17.7	5.3	12.4
10049594	1	32	1	20140527	15	0	20140528	0	0	0	20140606	0	0	0	0	0	0	13	11	1	1	125	400	-	16	0	1*11	55	170	101.8	2.45	14.8	0.18	0.97	1.5	2.89	19.8	9.2	10.6
10049600	2	50	1	20140531	9	0	20140531	0	0	0	20140609	0	0	0	1	0	0	13	11	1	1	150	400	-	20	0	1*3	70	162	126.4	3.29	13.8	0.17	1.23	2.53	4.15	18.4	4.9	13.5
10049685	2	64	1	20140528	15	0	20140528	0	0	0	20140604	1	1	3	0	1	0	11	11	1	1	130	400	-	20	0	1*6	59	158	128.6	3.44	13.8	0.27	1.6	4.5	6.9	27.8	5.8	22
10049740	2	30	1	20140528	13	0	-	-	-	-	20140603	0	0	0	0	0	0	11	11	1	1	165	400	-	16	0	1*7	64	158	95	2.07	15.2	0.37	1.09	3.75	5.14	20.7	5.2	15.5
10049799	2	59	1	20140529	15	0	20140530	0	0	0	20140609	1	1	3	1	0	0	13	11	1	1	130	800	2u	20	0	1*7+4*3	65	162	114.5	2.81	14.9	0.12	1.06	3.21	5.56	10.5	1.1	9.4
10050005	1	30	1	20140531	9	2	20140601	0	0	0	20140609	0	0	0	0	0	0	12	11	1	1	210	600	2u	25	0	1*7	72	173	128.6	3.82	12.8	0.07	1.3	3.52	5.13	9.1	2.1	7
10050151	1	52	2	20140602	14	2	20140603	0	0	0	20140611	0	0	0	0	0	0	11	11	1	1	230	900	400	20	0	2*7	70	170	135.7	3.12	13.6	0.11	1.08	2.91	4.45	9.6	2.4	7.2
10050497	1	62	2	20140604	16	4	20140605	0	0	0	20140617	0	0	0	0	1	0	11	11	1	1	105	400	-	20	0	2*7	80	175	107.8	2.63	15	0.07	0.52	4.2	5.39	18.4	4.7	13.7
10050897	2	33	1	20140609	14	0	20140610	0	0	0	20140618	0	0	0	0	0	0	12	11	1	1	115	400	-	20	0	2*8	60	160	73	3.84	13.2	0.22	1.36	3.13	4.67	13.3	3.4	9.9
10050949	1	59	1	20140609	11	0	20140610	0	0	0	20140618	0	0	0	0	0	0	11	11	1	1	140	500	-	16	0	2*8	78	172	100	2.24	15	0.1	1.08	3.3	4.76	18.6	4.1	14.5
10051050	1	47	1	20140610	18	0	20140611	0	0	0	20140623	0	0	0	0	1	0	11	11	1	1	125	600	-	16	0	1*8	75	175	122.1	3.08	13.7	0.08	0.99	1.97	4.85	19.1	4.7	14.4
10051174	1	48	1	20140611	14	0	20140611	0	0	0	20140619	0	0	0	0	0	0	13	11	1	1	210	800	2u	20	0	1*7	65	170	96	2.99	14	0.11	1.17	3.15	4.49	11.8	3.3	8.5
10051306	2	58	1	20140612	19	0	20140613	0	0	0	20140625	0	0	0	0	0	0	12	11	1	1	150	800	-	12	0	1*7	80	160	104.7	2.96	14.8	0.11	1.41	4.07	6.04	32.8	7	25.8
10051319	1	63	1	20140612	16	0	20140612	0	0	0	20140623	1	2	3	0	0	0	11	11	1	1	120	400	-	16	0	1*7+4*3	70	175	99	4.28	13.7	0.13	0.88	2.58	3.77	30.9	11.7	19.2
10051403	2	48	1	20140613	15	0	20140613	0	0	0	20140623	0	0	0	0	0	0	11	11	1	1	115	400	-	16	0	1*8	65	156	106.2	4.81	12.2	0.18	0.99	2.16	3.34	13.9	4.7	9.2
10051429	2	57	1	20140613	17	0	20140613	0	1	3	20140623	1	1	3	0	0	0	11	11	1	1	130	500	-	20	0	2*6+5*2	75	163	112.7	3.82	14.2	0.12	1.29	2.77	4.45	14.5	3.6	10.9
10051592	1	53	1	20140615	15	0	20140616	0	0	0	20140625	0	0	0	0	0	0	11	11	1	1	150	900	-	20	0	2*8	75	175	114	1.99	15.4	0.22	1.49	2.51	4.42	8.3	2.4	5.9
10051630	1	65	2	20140615	15	4	20140616	0	0	0	20140625	1	1	3	0	0	0	12	11	1	1	120	700	-	20	0	2*7+5*6	65	170	118.2	3.08	14.3	0.45	1.36	4.12	5.81	9	2.4	6.6
10051684	1	68	2	20140616	14	2	20140617	0	0	0	20140625	0	0	0	0	1	0	11	11	1	1	135	700	2u	20	0	2*7	79	160	112	2.62	15.6	0.13	0.85	2.35	4.03	8.2	2.9	5.3
10051690	1	32	1	20140616	14	0	20140617	0	0	0	20140625	0	0	0	0	0	0	12	11	1	1	130	500	-	20	0	2*8	80	175	101.8	2.3	15.1	0.07	1.27	2.88	4.44	23.5	7.4	16.1
10051765	1	50	1	20140516	14	0	20140617	0	0	0	20140625	0	0	0	0	0	0	12	11	1	1	160	900	-	16	0	2*8	80	175	100.4	3.18	13.7	0.07	1.13	3.73	4.92	17.6	6.5	11.1
10051905	2	60	1	20140617	14	0	20140618	0	0	0	20140625	0	0	0	0	0	0	11	11	1	1	115	500	-	16	0	2*10	66	160	130.9	2.54	14.9	0.14	1.38	3.26	6.12	12.1	2.4	9.7
10046577	2	39	1	20140504	13	0	20140505	0	0	0	20140514	0	0	0	0	0	0	12	11	1	2	180	400	-	16	0	-	60	160	111	2.47	15.2	0.09	0.98	3.58	4.95	9.7	2.3	7.4
10046610	2	65	1	20140504	20	0	20140505	0	0	0	20140519	0	0	0	1	0	1	11	11	1	1	120	500	2u	20	0	1*8	65	160	95.2	2.61	14.6	0.35	1.12	3.1	4.59	10.4	3.2	7.2
10046649	1	56	1	20140504	13	0	20140505	0	0	0	20140513	0	0	0	1	0	0	11	11	1	1	180	400	-	16	0	1*11	86	174	111	2.9	12.9	0.09	1.16	3.19	4.67	18.5	5.6	12.9
10046668	1	30	1	20140504	13	0	20140505	0	0	0	20140513	0	0	0	0	0	0	12	11	1	2	270	500	-	25	0	2*8	81	170	114.5	2.51	14.7	0.05	0.91	2.31	3.44	8.8	3.2	5.6
10046683	2	32	1	20140504	14	0	20140505	0	0	0	20140512	0	0	0	0	0	0	12	11	1	1	110	300	-	16	0	1*11	60	155	116.3	2.42	15.2	0.13	1.11	2.2	3.47	9.6	2.8	6.8
10046991	2	65	1	20140506	9	0	20140508	0	0	0	20140514	0	0	0	0	0	0	13	11	1	1	150	300	-	20	0	1*6	50	152	122.1	3.86	14.3	0.58	1.32	2.67	4.41	9.1	2.2	6.9
10047084	2	52	1	20140506	43	0	20140508	0	0	0	20140609	0	0	0	0	1	0	11	11	1	1	140	400	-	16	0	1*9	90	165	96	2.99	13	0.15	0.99	3.48	5.28	16.7	4.1	12.6
10047152	2	59	2	20140507	11	4	20140508	0	0	0	20140514	0	0	0	0	0	0	13	11	1	1	180	400	-	16	0	1*7	77	158	112.7	3.6	14	0.13	1.18	3.94	5.8	17.4	3.5	13.9
10047229	2	62	2	20140507	14	2	20140509	0	0	0	20140519	0	0	0	0	0	0	12	11	1	1	180	300	-	16	0	1*8	70	160	95.2	2.54	15.9	0.2	1.06	3.31	4.47	21	7	14
10047404	1	18	1	20140509	16	1	20140509	0	0	0	20140519	0	0	0	0	0	0	11	11	1	1	120	200	-	20	0	2*11	70	160	92.8	3.48	13.2	0.06	0.79	3.3	4.2	20.9	8.2	12.7
10047406	2	59	1	20140509	13	0	20140512	0	0	0	20140519	0	0	0	0	0	0	12	11	1	1	150	200	-	20	0	2*7	70	160	104.7	2.76	15.6	0.07	1.24	2.58	4.24	14.3	4.4	9.9
10047567	1	36	1	20140510	14	0	-	-	-	-	20140519	0	0	0	0	0	0	11	11	1	1	135	400	-	16	0	1*9	81	175	-	-	-	-	-	-	-	-	-	-
10047614	2	56	1	20140511	17	0	20140512	0	0	0	20140521	0	0	0	1	1	0	12	11	1	2	210	400	-	30	0	2*5	71	168	120.1	3.32	13	0.14	1.46	4.46	6.45	15.7	3.7	12
10047699	2	53	1	20140512	12	2	20140514	0	0	0	20140521	0	0	0	0	1	0	13	11	1	1	180	300	2u	16	0	2*6	65	156	118.2	2.84	14.7	0.13	0.92	2.27	5.78	15.1	2.9	12.2
10047716	2	59	1	20140503	14	0	20140611	0	0	0	-	-	-	-	0	1	0	12	11	1	1	90	400	-	20	0	1*8	65	160	100	2.72	14.2	0.1	0.83	2.79	4.13	10.7	2.4	8.3
10047726	1	34	1	20140512	11	2	20140513	0	0	0	20140517	0	0	0	0	0	0	12	11	1	1	140	500	-	20	0	-	70	176	103.2	2.61	14.3	0.05	1.45	2.72	4.58	23.1	6.9	16.2
10047768	1	29	1	20140513	17	0	20140514	0	0	0	20140523	0	0	0	0	0	0	12	11	1	1	120	300	-	20	0	2*6	80	170	100.4	3.25	13.6	0.02	0.79	3.08	4.58	19.6	5	14.6
10047939	2	35	1	20140513	15	0	20140515	0	0	0	20140521	0	0	0	0	0	0	12	11	1	1	120	300	-	15	0	2*6	70	160	107.8	2.81	15.1	0.05	1.37	3.37	5.27	13.5	3	10.5
10048105	2	43	1	20140514	18	0	20140523	0	0	0	20140528	0	0	0	0	0	0	11	11	1	1	160	400	-	16	0	1*7	52	160	90	3.16	13.9	0.15	1.39	2.97	4.69	14.1	2.7	11.4
10048114	2	58	2	20140514	17	4	-	-	-	-	20140528	1	1	3	0	0	0	12	11	1	1	135	400	-	16	0	2*4	65	160	95	2.59	14.7	0.09	1.45	4.59	6.31	13.2	1.7	11.5
10048281	2	48	1	20140516	13	0	20140517	0	0	0	20140523	0	0	0	0	0	0	13	11	1	1	120	400	-	20	0	1*6	140	162	109.4	3.82	14.2	0.16	1.3	2.83	4.49	15.4	2.7	12.7
10048282	1	51	1	20140516	14	0	20140517	0	0	0	20140526	0	0	0	0	0	0	12	11	1	1	90	500	-	16	0	1*7	75	167	118.2	3.52	13.4	0.11	1.2	1.76	3.48	14.1	3.6	10.5
10048517	1	63	2	20140519	16	4	20140520	0	0	0	20140528	0	0	0	0	0	0	11	11	1	1	75	300	-	16	0	1*6	77	170	106.2	3.08	14.7	0.11	1.16	3.42	4.5	14.1	3.7	10.4
10048536	1	48	1	20140519	12	0	20140521	0	0	0	20140528	0	0	0	0	0	0	12	11	1	1	130	400	-	20	0	1*8	87	165	98	2.72	13.4	0.08	1.08	4.03	5.42	13.1	3.6	9.5
10048643	2	49	1	20140519	15	0	20140520	0	0	0	20140528	0	0	0	0	0	0	11	11	1	1	125	400	-	15	0	2*4+5*3	90	175	101.8	4.33	12.8	0.14	1.11	1.6	3.23	12.5	4.4	8.1
10048762	2	62	2	20140526	17	4	20140528	0	0	0	20140605	0	0	0	1	1	0	11	11	1	1	150	500	-	20	0	2*8	55	150	109.4	2.9	15.9	0.16	1.12	4.02	6.32	11.5	3	8.5
10049012	2	46	1	20140522	15	1	20140602	0	0	0	-	-	-	-	0	0	0	12	11	1	2	150	600	2u	16	0	1*8	80	168	124.2	2.04	16.3	0.28	1.15	3.13	4.48	9	2.4	6.6
10041087	2	33	1	20140318	15	0	20140320	0	0	0	20140327	0	0	0	0	0	0	12	11	1	1	120	400	-	16	0	1*7	70	-	110	1.91	16.4	0.08	1.13	2.96	4.06	13.6	4.3	9.3
10041101	2	50	1	20140318	16	0	20140320	0	0	0	20140327	1	2	3	1	0	0	11	11	1	2	150	1300	4u+400	16	0	1*7	74	-	96	2.84	14.4	0.39	1.12	4.44	6.01	15.7	4.8	10.9
10041235	2	63	2	20140319	15	4	20140321	0	0	0	20140328	0	0	0	1	0	0	11	11	1	2	210	200	4u	25	0	2*3+4*5	70	-	124.2	2.61	16	0.14	0.96	4.42	6.26	14.3	4.9	9.4
10041250	1	50	1	20140319	18	0	20140321	0	2	3	20140401	1	2	3	0	0	0	11	11	1	1	195	300	-	20	0	2*8	68	-	122.1	3.6	13.2	0.43	1.58	4.43	6.25	12.8	3.1	9.7
10041340	1	51	1	20140320	14	0	20140321	0	0	0	20140331	0	0	0	0	0	0	12	11	1	1	135	200	-	15	0	-	85	-	104.7	2.58	14.5	0.07	0.88	2.64	4.25	14.7	4.5	10.2
10041412	1	53	2	20140321	17	4	20140322	0	0	0	20140401	1	1	3	0	1	0	12	11	1	1	140	350	-	16	0	2*7+4*5	70	-	128.6	3.18	13.2	0.12	1.02	3.56	4.94	8.8	2.6	6.2
10041455	2	68	1	20140321	19	0	20140324	0	0	0	20140404	0	0	0	1	1	0	11	11	1	2	195	800	2u+400	25	0	1*9	60	-	109.4	3.48	13.8	0.27	1.56	3.12	5.31	27.9	7.1	20.8
10041772	2	51	1	20140324	30	0	20140326	0	0	0	20140416	0	0	0	0	0	0	11	11	1	2	180	1300	4u+350	25	0	2*10	77	-	116.3	2.76	14.2	0.09	1.52	5.04	7.48	21.6	3.8	17.8
10041913	1	62	1	20140325	12	0	20140327	0	0	0	20140402	1	1	3	0	0	0	11	11	1	1	135	400	-	20	0	1*7	70	-	89	2.02	13.9	0.22	1.06	2.42	3.72	19.9	7	12.9
10041920	1	26	1	20140325	14	0	20140327	0	0	0	20140407	0	0	0	0	0	0	12	11	1	1	135	300	-	16	0	1*10	95	-	87	2.02	15	0.04	1.06	3.26	4.74	15.4	4	11.4
10042003	2	38	1	20140325	21	0	20140324	0	0	0	20140411	0	0	0	0	0	0	12	11	1	1	175	600	4u	20	0	2*10	60	-	92	3.02	13.6	0.15	1.49	3.58	5.41	13.2	2.5	10.7
10042071	1	61	1	20140326	23	0	20140328	0	5	12	20140411	1	2	25	1	1	1	12	11	1	2	165	800	2u	16	0	1*6	88	-	47	2.14	15.7	1.05	1	2.79	4.27	10.2	3.1	7.1
10042551	1	53	2	20140331	13	0	20140402	0	0	0	20140410	0	0	0	0	0	0	12	11	1	2	175	200	2u	30	0	2*9	75	-	87	2.32	13.6	0.09	0.91	4.5	5.83	16.9	4.5	12.4
10042819	2	42	1	20140401	15	0	20140403	0	0	0	20140412	0	0	0	0	0	0	11	11	1	1	150	400	-	20	0	1*7	70	-	89	2.47	14.7	0.1	1.45	3.17	3.72	19.9	7	12.4
10042879	2	35	2	20140401	12	4	20140411	0	0	0	-	-	-	-	0	0	0	12	11	1	1	165	400	-	16	0	1*8	66	-	81.9	2.72	15.3	0.24	0.85	2.82	1.36	35.2	4.2	31
10042906	1	25	1	20140402	13	4	20140407	0	0	0	-	-	-	-	0	0	0	12	11	1	1	105	100	-	20	0	2*8	75	-	111	2.08	15.1	0.03	0.83	2.63	3.75	16.4	6	10.2
10043089	2	57	1	20140404	15	0	20140402	0	0	0	20140415	0	0	0	0	0	0	13	11	1	1	200	600	4u+200	15	0	1*10	75	-	100	3.51	14	0.8	1.25	3.91	5.4	13.1	3.3	9.8
10043093	1	21	1	20140404	15	0	-	-	-	-	20140415	0	0	0	0	0	0	12	11	1	1	160	300	-	16	0	1*8	65	-	95	2	14.3	0.1	1.29	2.28	3.83	28.3	11.6	16.7
10043378	2	55	1	20140407	14	0	20140408	0	0	0	20140416	0	0	0	0	0	0	13	11	1	2	210	600	240	30	0	1*8	65	-	81	2.72	15.1	0.07	0.99	3.04	4.34	4.4	1.2	3.2
10043404	1	64	1	20140407	16	0	20140409	0	0	0	20140418	0	0	0	0	0	0	11	11	1	1	180	600	2u	20	0	2*7	82	-	93	2.09	15	0.1	1.33	2.37	3.94	13.1	4.3	8.8
10043450	2	58	1	20140407	16	0	20140409	0	0	0	20140418	0	0	0	0	0	0	13	11	1	1	210	900	450	20	0	2*9	58	-	96	2.99	13.5	0.15	1.16	3.29	5.07	11.9	2.9	9
10043491	1	49	2	20140408	15	4	20140410	0	0	0	20140421	0	0	0	1	0	0	11	11	1	1	150	400	-	20	0	2*9	75	-	95	1.97	14.7	0.03	0.96	2.63	4.14	16.9	5.5	11.4
10043633	2	44	1	20140408	17	0	-	-	-	-	20140422	0	0	0	0	0	0	13	11	1	1	270	300	-	20	0	2*7	72	-	109.4	3.12	13.8	0.06	-	-	5.28	20.5	5	15.5
10043764	1	66	1	20140409	18	0	-	-	-	-	-	-	0	0	0	0	0	13	11	1	1	150	600	-	16	0	1*7	61	-	101.8	3.6	14	1.38	0.82	2.76	4.46	14.2	4.6	9.4
10043811	1	24	1	20140409	15	0	20140412	0	0	0	20140412	1	2	3	0	0	0	12	11	1	1	165	400	-	20	0	2*7+2*4	85	-	86	2.32	14.1	0.11	0.94	2.11	3.27	11	4.1	6.9
10043982	2	40	1	20140411	17	0	20140422	0	0	0	-	-	-	-	0	0	0	11	11	1	1	150	300	-	16	0	2*6	70	160	-	-	-	-	-	-	4.02	11.9	3.3	8.6
10043988	2	35	——	20140411	14	0	20140411	0	0	0	20140422	0	0	0	0	0	0	12	11	1	1	165	20	-	20	0	2*8	103	160	107.8	3.82	13.9	0.28	1.05	2.22	3.27	10.8	3.7	7.1
10044261	1	79	1	20140414	16	0	20140414	0	0	0	20140421	0	0	0	1	0	0	13	11	1	1	105	300	-	20	0	2*6	55	165	108	2.47	15.2	0.18	1.44	3.46	5.59	9	2.2	6.8
10044278	2	48	1	20140414	11	0	20140415	0	0	0	20140422	0	0	0	0	0	0	11	11	1	1	150	200	-	16	0	1*9	60	160	108	2.4	15.3	0.07	1.67	1.63	3.65	15.2	4.7	10.5
10044335	2	37	1	20140414	14	0	20140415	0	0	0	20140422	0	0	0	0	0	0	12	11	1	1	120	200	-	16	0	1*6	65	160	98	2.49	14.2	0.09	1.49	3.07	4.69	8.7	2.3	6.4
10044526	2	58	1	20140415	21	0	20140417	0	0	0	20140504	0	0	0	0	0	0	13	11	1	1	165	600	50	16	0	1*13	65	160	130.9	3.15	14.6	0.06	0.09	2.48	4.87	6.8	1.7	5.1
10044576	2	53	1	20140415	21	0	20140415	0	0	0	20140424	1	1	3	0	0	0	11	11	1	2	210	400	2u+200	20	0	2*6+4*11	65	160	92	3.02	14	0.11	1.4	4.08	6.22	13.9	3.2	10.7
10045040	1	60	2	20140419	19	4	20140422	0	0	0	20140504	1	2	3	1	0	0	11	11	1	2	165	300	-	16	0	1*4	70	170	100	2.87	13.4	0.08	1.39	5.95	7.48	28	7.3	20.7
10045156	1	31	1	20140421	14	0	20140422	0	0	0	20140428	0	0	0	0	0	0	12	11	1	1	140	300	-	16	0	1*7	75	175	112.7	2.58	14.2	0.44	1.21	3.69	5.33	10.7	2.8	7.9
10045173	1	55	1	20140421	17	0	20140421	0	0	0	20140430	0	0	0	1	0	1	11	11	1	1	120	500	-	16	0	2*5	75	170	94	4.64	11.8	0.34	1.34	2.75	4.34	20.1	7.5	12.6
10045175	1	61	1	20140421	16	0	20140421	0	0	0	-	-	-	-	0	0	0	11	11	1	1	185	1000	2u	20	0	1*7	85	176	114.5	3.91	13	0.21	0.87	4.51	6.02	11.2	3.4	7.8
10045198	2	66	1	20140421	14	4	20140423	0	0	0	20140504	0	0	0	0	0	0	11	11	1	1	195	600	2u	20	0	1*10	54	150	116.3	3.48	14.3	0.15	1.08	3.55	4.99	12	3.2	8.8
10045453	1	58	2	20140422	24	4	20140424	0	0	0	20140515	0	0	0	1	0	0	11	11	1	2	130	800	2u	16	0	1*10	70	175	90	2.54	13.2	0.07	1.01	2.08	3.46	15.8	6.2	9.6
10045469	2	61	1	20140422	15	0	20140424	0	0	0	20140504	0	0	0	0	0	0	11	11	1	1	165	410	-	16	0	1*10	68	164	112.7	3.6	14	0.09	0.96	3.82	6.1	8.4	2.2	6.2
10045545	2	62	1	20140423	16	0	20140423	0	0	0	20140504	0	0	0	0	0	0	13	11	1	1	135	500	2u	20	0	-	70	160	128.6	2.68	14.6	0.05	0.9	3.26	4.28	12.6	3.6	9
10045640	2	26	2	20140424	14	0	-	-	-	-	20140504	0	0	0	1	0	0	11	11	1	1	150	700	-	16	0	1*9	80	165	93	3.27	12.6	0.17	1.08	3.31	4.76	8.9	3	5.9
10045666	1	69	1	20140424	19	0	20140425	0	0	0	20140508	1	3	12	0	1	0	11	11	1	2	140	400	-	16	0	1*8	75	172	97.7	6	12.1	0.78	0.86	2.95	4.03	12	3.6	8.4
10045671	2	49	1	20140424	18	0	20140425	0	0	0	20140506	0	0	0	0	0	0	11	11	1	1	150	500	2u+150	16	0	1*5	74	165	-	-	-	-	-	-	-	-	-	-
10045773	2	55	1	20140425	15	0	20140427	0	0	0	20140504	0	0	0	0	0	0	13	11	1	1	150	600	-	20	0	1*6	74	161	87	2.26	14.9	0.25	0.84	2.35	3.93	8.5	2.6	5.9
10045791	1	45	1	20140425	13	0	20140427	0	0	0	-	-	-	-	0	0	0	12	11	1	1	165	800	-	20	0	2*5	82	180	98	2.96	11.7	0.08	1.66	3.08	5.04	14.3	4.5	9.8
10045845	2	24	1	20140425	15	0	-	-	-	-	20140509	0	0	0	0	0	0	12	11	1	1	95	200	-	16	0	1*11	52	160	-	-	-	-	1.69	2.58	4.61	11	2.7	8.3
10045942	2	52	1	20140427	15	0	20140428	0	0	0	-	-	-	-	0	0	0	11	11	1	1	180	800	-	20	0	1*11	83	165	92	3.74	12.8	0.11	0.97	3.5	4.98	15.4	3.6	11.8
10046038	2	64	1	20140428	16	0	20140429	0	0	0	20140512	1	1	3	0	0	0	11	11	1	2	110	400	-	16	0	1*12+4*2	69	163	124.2	4.98	12.6	0.73	1.41	5.76	7.57	12.4	2.3	10.1
10046117	2	57	2	20140428	21	4	20140429	0	0	0	20140513	0	0	0	1	0	0	13	11	1	1	150	600	2u	20	0	2*7	73	160	120.1	2.56	14.4	0.16	1.17	2.87	4.42	9.2	2.2	7
10046140	1	57	1	20140428	22	0	20140430	0	0	0	20140514	0	0	0	0	0	0	13	11	1	1	135	200	-	20	0	1*7	75	168	98	2.84	12.5	0.16	1.34	3.04	5.12	17.6	5.1	12.5
10046497	2	35	1	20140503	14	0	20140504	0	0	0	20140513	0	0	0	0	0	0	12	11	1	1	105	300	-	20	0	2*7	63	158	122.1	2.02	15.4	0.05	0.99	2.52	3.96	11.4	3.1	8.3
10046511	2	30	1	20140503	12	0	20140504	0	0	0	20140512	0	0	0	0	0	0	12	11	1	1	180	500	-	16	0	1*8	54	152	99	3.02	13.9	0.06	1.13	2.78	4.21	11	2.5	8.5
10038152	2	47	1	20140224	11	0	20140225	0	0	0	20140305	0	0	0	0	0	0	12	11	1	2	180	1000	2u+250	2*12	0	1*8	70	-	106.2	3.36	14.4	0.07	1.31	4.18	5.92	8.9	3	5.9
10038218	2	50	1	20140224	14	0	20140226	0	0	0	20140306	0	0	0	0	0	0	11	11	1	1	115	400	-	25	0	1*11	70	-	107.8	3.25	14.2	0.1	0.43	2.68	4.24	6.4	1.3	5.1
10038368	1	31	2	20140225	9	4	20140226	0	0	0	20140226	0	0	0	0	0	0	12	11	1	1	135	500	-	20	0	-	70	-	111	2.12	16	0.07	1.52	4.32	6.28	22.2	6.8	15.4
10038393	1	37	1	20140225	13	0	20140226	0	0	0	20140307	0	0	0	0	0	0	12	11	1	1	105	400	-	20	0	1*7	70	-	96.4	2.15	15.9	0.08	1.27	2.67	4.51	14.2	5	9.2
10038567	1	63	1	20140226	15	0	20140227	0	0	0	20140307	0	0	0	0	0	0	11	11	1	2	165	350	-	16	0	2*6	70	-	139.4	4.17	13.4	0.12	0.99	3.18	4.61	13.7	5	8.7
10038673	2	60	1	20140227	22	4	20140228	0	0	0	20140314	0	0	0	0	1	0	11	11	1	1	180	800	2u	20	0	2*11	70	-	109.4	2.87	14.8	0.15	1.02	4.45	6.04	13.4	3	10.4
10038691	2	65	1	20140227	16	0	20140228	0	0	0	20140310	0	0	0	0	0	0	11	11	1	2	120	800	2u	16	0	2*8	65	-	112.7	2.54	15.1	0.12	1.52	3.81	5.7	15.7	4	11.7
10038897	2	58	1	20140301	11	0	20140302	0	0	0	20140310	0	0	0	0	0	0	11	11	1	1	120	800	-	16	0	2*7	75	-	90	3.13	13.4	0.11	1.22	4.41	5.92	9.9	2.2	7.7
10039035	2	44	1	20140303	17	0	20140304	0	0	0	20140317	0	0	0	0	0	0	13	11	1	2	300	1400	185	25	0	2*12	60	-	103.2	3.12	14.4	0.06	1.23	3.06	4.54	4.7	1.6	3.1
10039057	2	51	1	20140303	18	0	20140304	0	0	0	20140317	1	2	3	1	0	0	12	11	1	1	180	300	-	20	0	1*7	85	-	109.4	2.54	15.7	0.16	1.12	3.44	4.98	8.9	3.3	5.6
10039264	1	41	1	20140304	15	0	20140305	0	0	0	20140313	0	0	0	0	0	0	11	11	1	1	150	500	2u	20	0	1*7	90	-	93	2.62	13.8	0.2	0.77	1.55	3.22	18	7.8	10.2
10039290	2	35	1	20140304	15	0	20140305	0	0	0	20140312	0	0	0	0	0	0	11	11	1	1	105	400	-	20	0	1*6	65	-	76	2.14	15.8	0.1	1.6	2.78	4.49	16.6	5.3	11.3
10039346	2	57	1	20140304	18	0	20140305	0	0	0	20140317	0	0	0	1	1	0	13	11	1	1	160	300	-	20	0	2*9	80	-	92	3.51	12.5	0.77	0.91	4.55	6.05	11.6	3.5	8.1
10039424	2	49	1	20140305	16	0	20140307	0	0	0	20140317	0	0	0	0	0	0	13	11	1	1	140	400	-	20	0	1*10	65	-	98	2.99	13.4	0.13	1.36	4.48	6.32	11	2.7	8.3
10039487	2	67	1	20140305	16	0	20140307	0	0	0	20140317	0	0	0	1	1	0	11	11	1	2	200	600	2u	16	0	1*6	65	-	135.7	2.93	14.7	0.17	1.39	4.42	7.15	6.8	1.6	5.2
10039548	1	43	1	20140306	9	0	20140307	0	0	0	20140313	0	0	0	0	0	0	12	11	1	1	180	350	-	20	0	2*6	60	-	128.6	3.08	13.5	0.07	1.43	4.26	7.21	19.2	4.7	14.5
10039554	1	39	2	20140306	14	2	20140307	0	0	0	20140317	0	0	0	1	0	0	12	11	1	2	180	600	2u	16	0	1*5	75	-	95.2	2.93	14.9	0.06	1	2.76	4.34	16	5.3	10.7
10039597	2	65	1	20140306	15	0	20140307	0	0	0	20140314	0	0	0	0	0	0	11	11	1	1	120	300	-	20	0	1*6	52	-	97.7	3.91	15.5	0.16	1.01	2.99	4.45	7.8	2.5	5.3
10039717	2	74	2	20140307	17	4	20140308	0	0	0	20140318	0	0	0	1	0	0	12	11	1	2	160	400	-	16	0	2*5	75	-	116.3	2.79	15.6	0.36	1.12	4.65	6.41	14.8	3.5	11.3
10039803	2	50	2	20140308	24	4	-	-	-	-	20140327	0	0	0	1	0	1	13	11	1	1	150	400	2u	16	0	1*9	65	-	111	3.68	13.3	0.16	0.93	2.17	-	-	-	-
10039992	1	61	2	20140310	16	2	20140311	0	0	0	20140321	0	0	0	1	0	0	12	11	1	1	120	400	2u	16	0	1*9	70	-	116.3	2.38	15.5	0.14	0.8	3.17	4.63	12.3	4	8.3
10040171	1	42	1	20140311	33	0	-	-	-	-	20140407	0	0	0	0	0	0	12	11	1	1	-	-	-	20	0	2*11	75	-	78	4.89	11.8	0.2	1.21	3.74	5.51	8.7	3.2	5.5
10040350	1	23	1	20140312	10	0	20140313	0	0	0	20140320	0	0	0	0	0	0	12	11	1	1	160	300	-	20	0	2*8	100	-	120.1	2.54	14.3	0.04	0.74	3.1	5.08	12.3	3.2	9.1
10040637	1	63	1	20140315	17	0	-	-	-	-	20140326	0	0	0	0	0	0	11	11	1	1	-	-	-	20	0	-	66	-	102	2.3	14.6	1.02	-	-	-	-	-	-
10040738	2	45	1	20140316	12	0	20140317	0	0	0	20140326	0	0	0	0	0	0	12	11	1	1	125	500	-	16	0	1*8	55	-	100.4	2.87	14	0.11	1.18	2.18	3.66	7.7	2.7	5
10040821	2	55	1	20140317	18	0	20140401	0	0	0	-	-	-	-	0	0	0	11	11	1	4	-	1800	-	30	0	2*10	70	-	109.4	2.96	15.7	0.27	-	-	5.64	7	1.3	5.7
10032604	1	47	1	20131230	11	0	20140102	0	0	0	-	-	-	-	0	0	0	31	31	1	1	90	200	-	4	0	-	75	173	103.2	2.99	17.3	0.14	1.17	2.24	3.73	10.7	3.5	7.1
10032664	1	62	1	20131231	11	4	20140102	1	1	3	-	-	-	-	1	0	0	31	31	1	2	115	200	-	8	0	-	70	175	112.7	2.96	16.4	0.31	0.95	2.26	4.13	11.1	7.3	7.8
10032877	2	10	2	20140102	10	4	20140103	0	0	0	-	-	-	-	0	0	0	31	31	1	2	80	200	-	10	0	-	60	165	111	2.24	15.3	0.12	-	-	-	-	-	-
10033396	2	44	1	20140106	8	0	-	-	-	-	-	-	-	-	1	0	0	31	31	1	1	75	100	-	10	0	-	60	160	-	-	-	-	1.15	2.3	3.88	13.5	4.2	9.3
10034097	2	42	1	20140113	11	0	20140114	0	0	0	-	-	-	-	0	0	0	31	31	1	1	75	120	-	4	0	-	97	156	83	2.11	16.4	0.19	1.23	2.68	4.05	35.7	10.3	25.4
10035944	1	47	1	20140206	13	0	20140207	0	0	0	-	-	-	-	0	0	0	31	31	1	2	90	100	-	8	0	-	80	-	122.1	2.01	16.5	0.08	-	-	-	-	-	-
10036353	1	62	1	20140210	15	0	20140215	0	0	0	-	-	-	-	0	1	0	31	31	1	1	105	50	-	10	0	-	75	170	83	3.47	13.4	0.08	0.66	4.37	5.34	11.1	3.9	7.2
10036430	1	56	1	20140210	8	1	20140211	0	0	0	-	-	-	-	1	0	0	31	31	1	2	90	200	-	8	0	-	65	-	128.6	2.79	14.8	0.11	1.32	2.34	4.28	11	3	7.1
10036570	1	73	1	20140211	8	1	20140212	0	0	0	-	-	-	-	0	1	0	31	31	1	1	60	300	-	4	0	-	70	174	89	2.59	14.4	0.13	1.25	2.02	3.7	14.1	5.7	8.4
10036602	1	49	1	20140211	5	0	20140213	0	0	0	-	-	-	-	0	0	0	31	31	1	2	120	200	-	8	0	-	90	-	95	2.87	13.5	0.07	1.14	1.97	7.5	14	5.9	8.1
10036860	1	43	1	20140212	9	1	20140214	0	0	0	-	-	-	-	0	0	0	31	31	1	2	60	100	-	6	0	-	60	165	84	2.3	15.2	0.04	1.4	3.74	5.5	20.4	6.9	13.5
10036908	1	44	2	20140213	11	4	20140214	0	0	0	-	-	-	-	0	0	0	31	31	1	1	80	200	-	4	0	-	85	175	104.7	2.71	15.1	0.13	1.31	3.38	5.17	14.5	4.6	9.9
10036998	1	67	1	20140214	12	0	20140217	0	0	0	-	-	-	-	0	0	0	31	31	1	2	85	200	-	5	0	-	75	170	106.2	4.01	13.4	0.08	1.03	2.62	4.17	14.2	4.4	9.8
10037366	2	60	1	20140217	12	0	20140219	0	0	0	-	-	-	-	0	0	0	31	31	1	1	60	100	-	4	0	-	60	160	114.5	3.64	13.9	0.26	1.14	4.73	5.66	7.1	1.8	5.3
10037472	1	53	1	20140218	12	0	20140220	0	0	0	-	-	-	-	0	0	0	31	31	1	2	130	100	-	5	0	-	78	178	104	2.62	15.3	0.08	0.9	2.72	3.93	5.5	2.6	2.9
10037521	2	55	1	20140218	17	0	20140220	0	0	0	20140228	1	4	123	0	0	0	31	31	1	2	120	50	-	10	0	-	65	160	95	2.26	14.8	1.09	1.5	2.59	4.67	8.7	3.4	5.3
10037560	1	56	1	20140218	9	0	20140220	0	0	0	-	-	-	-	1	0	0	31	31	1	1	120	50	-	10	0	-	80	170	93	2.04	15.9	0.33	1.24	2.92	4.47	19	8.1	10.9
10037670	2	39	1	20140219	8	0	20140221	0	0	0	-	-	-	-	0	0	0	31	31	1	1	85	200	-	4	0	-	65	160	82	2.6	15.9	0.19	1.32	3.21	4.81	12.5	3.8	8.7
10037818	2	48	1	20140220	9	0	20140221	0	0	0	-	-	-	-	0	0	0	31	31	1	1	95	200	-	4	0	-	70	160	77	1.66	16.1	0.08	1.07	2.63	4.14	11.2	3.5	7.7
10038194	1	67	1	20140224	10	0	20140225	0	0	0	-	-	-	-	0	0	0	31	31	1	2	90	150	-	8	0	-	70	170	114.7	2.84	14.5	0.15	1.37	3.22	4.51	14.2	5	9.2
10038282	2	40	1	20140224	14	0	-	-	-	-	-	-	-	-	0	0	0	31	31	1	2	90	50	-	10	0	-	-	-	111	2.51	15.7	0.09	1.53	2.88	4.65	9.7	2.9	6.8
10038941	1	26	1	20140302	10	0	20140303	0	0	0	-	-	-	-	0	0	0	31	31	1	1	110	100	-	10	0	-	70	175	89	1.72	16.1	0.01	0.86	2.61	3.9	7.1	2.5	4.6
10039251	2	67	2	20140304	13	4	20140305	0	0	0	-	-	-	-	0	0	0	31	31	1	1	85	300	-	6	0	-	65	165	87	2.84	13.8	0.45	1.39	4.47	6.12	14.6	3.4	11.2
10039432	1	51	2	20140305	7	4	20140306	0	0	0	-	-	-	-	0	0	0	31	31	1	1	90	100	-	4	0	-	66	172	89	2.64	14.2	0.11	1.43	3.7	5.47	18	5.7	12.3
10039804	1	64	1	20140313	10	0	20140314	0	0	0	-	-	-	-	1	0	0	31	31	1	2	80	-	-	8	0	-	-	-	103.2	3.82	13	0.15	1.23	2.82	5	9	1.9	7.1
10039805	2	66	1	20140308	10	0	20140310	0	0	0	-	-	-	-	0	0	0	31	31	1	1	80	150	-	6	0	-	55	161	104.7	3.68	14.9	0.1	1.15	3.41	4.54	18.1	5.5	12.6
10040716	1	45	1	20140316	6	0	-	-	-	-	-	-	-	-	0	0	0	31	31	1	2	135	200	-	10	0	-	80	175	110	2.58	13.8	0.09	1	3.47	5.18	28.5	8.9	19.6
10040962	1	41	2	20140317	8	2	20140719	0	0	0	-	-	-	-	0	0	0	31	31	1	1	90	50	-	4	0	-	70	170	104	2.28	14.1	0.03	1.15	3.53	5.12	9.2	2.3	6.9
461412	1	49	2	20140110	12	4	20140113	0	0	0	-	-	-	-	0	1	0	11	12	0	0	75	300	-	4	0	1*5	80	-	114.5	2.73	15	0.03	1.15	3.47	5.1	12.3	4.2	8.1
10033623	1	22	2	20140108	14	4	20140109	0	0	0	-	-	-	-	0	0	0	12	12	0	0	110	200	-	10	0	-	100	178	92.8	3.36	14.1	0.12	0.85	2.84	4.32	14.8	6.1	8.7
10043000	1	18	1	20140403	19	0	-	-	-	-	-	-	-	-	0	0	0	12	12	0	0	80	100	-	15	0	1*5	70	175	82	2.32	15.3	0.06	1.13	2.4	3.76	25.1	11.8	13.3
10048650	1	16	1	20140519	9	1	-	-	-	-	-	-	-	-	0	0	0	12	12	0	0	90	100	-	7	0	-	60	170	77	1.72	14.7	0.06	1.11	1.57	2.77	15.1	6.1	9
10033498	1	19	1	20140107	14	0	20140708	0	0	0	20140117	0	0	0	0	0	0	11	12	0	0	120	150	-	8	0	1*11	-	-	95.2	2.61	14.8	0.05	1.02	2.06	3.3	16.4	6.2	10.2
10036764	1	20	2	20140212	17	1	20140213	0	0	0	20140224	0	0	0	0	0	0	12	12	0	0	90	200	-	10	0	1*10	70	-	103.2	1.93	16.5	0.05	1.84	2.96	5.13	15.8	6.3	9.5
462256	2	23	2	20140213	13	2	20140214	0	0	0	-	-	-	-	1	0	0	12	12	0	0	80	700	-	4	0	2*8	50	165	86	2.52	15.3	0.12	1.16	3.66	5.06	14.3	3.4	10.9
462231	1	77	2	20140212	25	4	20140214	0	0	0	20140307	0	0	0	0	0	0	11	12	0	0	90	500	-	4	0	1*9	75	175	104	3.16	13.5	0.17	1.12	5.67	7.66	9	2.5	6.5
462368	1	28	2	20140217	17	4	20140219	0	0	0	20140303	0	0	0	0	0	0	11	12	0	0	110	300	-	4	0	1*9	76.5	175	80	2.34	14.3	0.06	1	2.79	5.7	12.2	4.2	8
462410	1	66	2	20140218	23	4	20140220	0	0	0	20140312	0	0	0	0	0	0	12	12	0	0	90	200	-	20	0	2*10	65	160	104	2.75	13.7	0.17	1.04	2.61	4	8.9	3.7	5.2
463770	1	17	2	20140405	11	1	20140415	0	0	0	-	-	-	-	1	1	0	12	12	0	0	120	200	-	6	0	1*8	85	185	96	2.42	14.8	0.12	1.24	2.92	4.71	19.9	6.1	13.8
464821	2	76	2	20140509	32	4	20140515	0	0	0	20140606	0	0	0	0	0	0	12	12	0	0	50	200	-	10	0	1*9	-	-	116.3	3.15	14.5	0.18	1.14	2.72	4.11	16.7	5.1	11.6
526218	1	43	2	20140503	25	4	20140504	0	0	0	20140523	0	0	0	0	0	0	12	12	0	0	140	200	-	10	0	1*12	80	175	111	2.54	14.2	0.15	1.06	2.89	4.18	14.3	4.2	10.1
10036764	1	20	2	20140212	17	1	20140213	0	0	0	20140227	0	0	0	0	0	0	12	12	0	0	90	200	-	10	0	1*10	70	-	103.2	1.93	16.5	0.05	1.84	2.96	5.13	15.8	6.3	9.5
10038939	2	23	2	20140302	12	1	20140303	0	0	0	-	-	-	-	0	0	0	12	12	0	0	90	300	-	6	0	1*8	60	160	87	2.75	13.2	1.13	1.72	4.06	6.08	10.6	2.3	8.3
10040125	2	18	1	20140310	18	1	20140312	0	0	0	20140327	0	0	0	0	0	0	12	12	0	0	120	200	-	6	0	1*12	90	-	86	3.84	12.7	0.18	1.34	2.79	4.35	13.3	5.2	8.1
10042314	1	32	1	20140328	21	0	20140330	0	0	0	20140416	1	3	134	0	0	0	12	12	0	0	60	300	-	6	0	1*6+4*9	75	170	97.7	2.93	14.1	0.15	1.23	2.51	4.03	19	7.1	11.9
10042594	1	28	1	20140331	16	0	20140402	0	0	0	20140415	0	0	0	0	0	0	12	12	0	0	80	200	-	6	0	2*7	65	175	104.7	1.89	15.7	0.02	0.94	3.15	4.2	9.2	3.2	6
10044435	1	22	1	20140414	17	4	20140415	0	0	0	20140422	0	0	0	0	0	0	12	12	0	0	135	500	-	16	0	2*4	65	175	104	2.78	13.5	0.12	1.11	3.04	4.66	7.7	2.7	5
10046795	2	23	2	20140505	15	1	-	-	-	-	20140519	0	0	0	0	0	0	12	12	0	0	75	200	-	10	0	2*12	-	-	83	3.43	13.5	0.15	0.96	3.29	4.41	9.5	2.5	7
10047007	2	51	1	20140506	25	0	20140508	0	0	0	20140529	0	0	0	0	0	0	11	12	0	0	150	200	-	20	0	1*12	75	160	98	2.62	14.3	0.08	1.09	2.63	3.73	17.4	5.1	12.3
10047008	1	40	1	20140506	32	0	20140508	0	0	0	-	-	-	-	0	0	0	11	12	0	0	120	800	-	20	0	1*8	100	175	87	2.34	14.1	0.07	1.58	2.77	4.85	33.3	9.3	24
10047979	2	62	1	20140513	20	0	20140515	0	0	0	20140528	1	1	3	1	0	1	11	12	0	0	120	100	-	10	0	1*5	70	160	133.2	3.64	14.2	0.44	1.51	3.29	5.09	10.7	2	8.7
10049040	1	62	1	20140522	19	0	20140523	0	0	0	20140605	0	0	0	1	1	0	12	12	0	0	110	300	-	8	0	2*4	80	170	108	2.22	14.4	0.05	0.95	2.29	4.46	16	3.6	12.4
10049567	1	26	1	20140527	14	0	20140527	0	0	0	20140609	0	0	0	0	0	0	11	12	0	0	75	200	-	6	0	1*10	-	-	103.2	2.51	13.7	0.22	0.91	2.6	4.21	22.9	8.7	14.2
10049692	1	71	2	20140528	19	4	20140529	0	0	0	20140611	0	0	0	0	0	0	12	12	0	0	90	200	-	10	0	1*11	60	170	86	2.78	14.4	1.22	0.96	3.32	4.56	7.9	2.5	5.4
10050899	1	23	1	20130609	14	4	20140616	0	0	0	-	-	-	-	0	0	0	12	12	0	0	90	100	-	10	0	2*6	70	170	101.8	2	15.1	0	1.08	2.26	3.36	9.2	3.2	6
10050928	1	73	1	20130609	21	0	20140610	0	0	0	-	-	-	-	0	0	0	11	12	0	0	90	250	-	6	0	-	70	178	96	3.31	13.6	0.14	1.26	2.36	4.03	11	2.7	8.3
10036342	1	71	1	20140210	10	0	20140210	0	0	0	-	-	-	-	1	0	0	31	31	1	1	75	300	-	5	0	-	70	175	87	2.72	15.3	0.12	0.95	3.81	5.42	8.7	7.9	4.8
10036501	1	59	1	20140210	8	0	20140211	0	0	0	-	-	-	-	0	0	0	31	31	1	1	60	200	-	5	0	-	75	175	101.8	2.63	15.1	0.12	1.24	2.53	4.01	8.2	3.3	4.9
10037386	2	50	1	20140217	27	0	20140219	0	0	0	-	-	-	-	1	0	0	31	32	1	3	270	800	270	20	0	-	67	157	101.8	2.42	15.7	0.01	1.61	2.95	5.01	11.1	3.6	7.5
10038396	1	50	1	20140225	9	0	20140304	0	0	0	-	-	-	-	0	0	0	31	31	1	1	120	200	-	5	0	-	65	170	114	2.38	1.43	0.12	1.16	3.41	4.79	14.5	5.1	9.4
10038706	2	40	1	20140247	11	0	-	-	-	-	-	-	-	-	0	0	0	31	31	1	1	105	200	-	5	0	-	65	160	101.8	2.08	16.1	0.05	0.73	1.53	3.24	17	5	12
10039123	1	17	1	20140303	8	1	20140304	0	0	0	-	-	-	-	0	0	0	31	31	1	1	150	150	-	5	0	-	67	170	87.2	2.15	14.2	0.03	1.14	2.52	4.09	14.9	6.5	8.4
10040029	1	61	1	20140310	23	0	20140311	0	3	34	20130318	1	3	34	0	0	0	31	31	1	1	130	150	-	5	0	-	70	-	98	3.13	13.1	0.73	1.29	3.49	5.5	21.9	8.5	13.4
10040579	2	35	1	20140314	13	0	20140317	0	0	0	-	-	-	-	0	0	0	31	31	1	1	130	150	-	5	0	-	65	165	98	2.54	14.6	0.12	1.59	2.61	4.61	12.9	3.5	9.4
10042681	1	32	1	20140331	5	0	-	-	-	-	-	-	-	-	0	0	0	31	31	1	1	125	500	-	5	0	-	78	165	48	2.7	13.9	0.05	0.8	2.64	4.25	9.4	2.9	6.5
10049581	1	59	2	20140531	10	4	20140602	0	0	0	-	-	-	-	1	0	0	31	31	1	1	70	100	-	5	0	-	70	170	72.6	2.4	15.8	0.1	1.09	3.86	5.22	17.6	4.7	12.9
10050979	1	66	1	20140609	10	0	-	-	-	-	-	-	-	-	0	0	0	31	31	1	1	90	200	-	5	0	-	65	-	93	1.94	15.7	0.14	1.29	3.39	4.74	6.9	1.6	5.3
463059	2	68	2	20140311	20	4	20140314	0	0	0	20140325	0	0	0	0	0	0	11	11	1	1	135	200	-	12	0	-	65	160	102	2.62	14.9	0.1	0.94	2.89	4.76	12.6	3.3	9.3
463258	1	62	2	20140311	20	4	20140320	0	0	0	-	-	-	-	0	0	0	11	11	1	1	105	150	-	12	0	-	62	-	98	2.32	14.8	0.09	1.17	3.91	5.38	17.1	4.9	12.3
10031614	2	48	2	20131220	15	4	-	-	-	-	-	-	-	-	1	1	0	31	31	1	1	120	200	-	5	0	-	70	-	113	2.01	18.3	0.1	0.54	3.77	-	-	-	-
10031678	1	32	2	20131220	13	2	-	-	-	-	-	-	-	-	0	0	0	31	31	1	1	120	100	-	5	0	-	76	-	106.3	2.13	16.1	0.13	1.34	3.36	5.27	8.4	3.6	4.8
10032567	2	67	1	20131230	19	0	20131231	0	0	0	-	-	-	-	1	0	0	31	32	1	4	280	400	-	20	0	-	73	163	135	2.96	15.2	0.15	1.22	3.25	4.89	10.9	4.9	6
10034947	1	65	1	20140121	7	0	-	-	-	-	-	-	-	-	1	0	0	31	31	1	1	105	50	-	5	0	-	75	170	66	2.78	16.7	0.14	0.77	1.8	5.02	25.6	7	18.6
10033840	1	54	1	20140206	7	0	20140207	0	0	0	-	-	-	-	0	0	0	31	31	1	1	105	200	-	5	0	-	85	-	124.2	3.18	13.5	0.05	1.08	5.37	2.78	17	8.5	8.5
10036215	1	45	1	20140208	9	0	20140210	0	0	0	-	-	-	-	0	0	0	31	31	1	1	105	100	-	5	0	-	75	175	90	2.78	13.8	0.09	0.72	1.08	7.11	14.5	4.1	10.4
10036349	1	45	1	20140208	9	4	20140210	0	0	0	-	-	-	-	0	0	0	31	31	1	1	225	100	-	5	0	-	75	175	90	2.78	13.8	0.09	0.72	3.39	5.21	10.1	3.6	6.5
10037123	1	50	1	20140216	8	0	20140217	0	0	0	-	-	-	-	1	0	0	31	31	1	2	120	100	-	5	0	-	85	-	120.1	3.08	15	0.09	0.94	3.73	5.26	14	4.8	9.4
10038277	1	49	1	20140224	6	0	20140225	0	0	0	-	-	-	-	0	0	0	31	31	1	1	105	200	-	5	0	-	75	175	120.1	2.1	15.5	0.08	0.99	2.58	5.46	9.1	3	6.1
10038649	2	56	1	20140227	13	0	20140228	0	0	0	-	-	-	-	1	0	0	31	31	1	2	100	150	-	5	0	-	56	157	111	3.82	14.4	0.11	0.79	2.54	4.6	14.1	4.3	9.8
10039022	2	42	1	20140303	6	4	20140303	0	0	0	-	-	-	-	0	0	0	31	31	1	1	105	150	-	5	0	-	65	160	120.1	3.91	13.7	0.08	1.37	4.93	4.19	18.6	6	12.6
10039688	2	57	1	20140307	10	0	20140310	0	0	0	-	-	-	-	1	0	0	31	31	1	1	90	150	-	5	0	-	62	146	104.7	3.12	15.2	0.13	1.72	3.52	7.23	8.2	1.8	6.4
10041177	1	50	1	20140319	12	0	20140320	0	0	0	-	-	-	-	1	0	0	31	31	1	1	120	100	-	5	0	-	75	170	120.1	4.51	12.9	0.11	0.75	3.32	5.69	16	5	11
10041680	2	47	1	20140324	9	0	20140325	0	0	0	-	-	-	-	0	0	0	31	31	1	1	90	50	-	5	0	-	65	160	116.3	2.81	13.8	0.18	1.26	3.99	4.75	7.5	2.3	5.2
10045073	1	44	1	20140420	10	0	20140421	0	0	0	-	-	-	-	1	0	0	31	31	1	1	105	200	-	5	0	-	83	169	102	2.84	13.1	0.08	1.05	3.51	5.46	13.6	3	10.6
10046144	2	40	2	20140428	4	4	20140429	0	0	0	-	-	-	-	0	0	0	31	31	1	1	95	200	-	5	0	-	65	160	92	2.57	13.8	0.11	1.41	3.51	5.75	2.44	5.3	19.1
10047155	1	47	1	20140507	10	0	20140508	0	0	0	-	-	-	-	0	0	0	31	31	1	1	75	100	-	5	0	-	75	170	138.3	3.68	13.1	0.11	1.12	3.62	5.18	13	3	10
10036434	2	63	1	20140210	12	0	20140213	0	0	0	20140221	0	0	0	0	0	0	11	11	1	1	140	300	-	16	0	1*7	72	160	112.7	3.32	15	0.25	1.23	4.16	5.98	8.6	2.3	6.3
10036523	1	68	1	20140210	21	0	20140212	1	1	3	20140228	0	0	0	0	0	0	11	11	1	2	160	900	400+2u	25	0	1*9	95	180	111	4.7	13.8	0.3	0.89	3.05	4.61	7.6	2.4	5.2
10036572	2	59	2	20140211	20	0	20140212	0	0	0	20140226	0	0	0	0	0	0	11	11	1	1	140	500	-	20	0	1*8	70	162	118.2	3.73	13.7	0.11	1.3	4.12	5.9	6	1.9	4.1
10036621	2	57	1	20140211	15	0	20140213	0	0	0	20140221	1	1	3	0	0	0	11	11	1	1	180	300	-	16	0	1*5	70	168	109.4	2.84	15.3	0.18	0.95	2.83	4.2	10.3	3.5	6.8
10036674	2	50	1	20140211	13	0	-	-	-	-	20140220	0	0	0	0	0	0	13	11	1	1	150	600	-	16	0	2*8	65	-	111	1.97	16	0.07	1.46	2.5	4.32	10.7	3.9	6.8
10036819	2	64	1	20140212	20	0	20140214	0	0	0	20140225	0	0	0	0	0	0	11	11	1	1	150	400	400	16	0	2*7	70	160	98	3.13	14.8	0.11	0.94	3.21	5.01	8.8	2.8	6
10036832	1	55	1	20140212	11	0	20140214	0	0	0	-	-	-	-	0	0	0	12	11	1	1	120	600	-	20	0	2*5	80	175	90	2.72	14.7	0.13	1.2	3.69	5.41	7.2	2.5	4.7
10036913	2	54	1	20140213	12	0	20140214	0	0	0	20140221	0	0	0	0	0	0	13	11	1	1	210	400	1u	16	0	2*5	70	156	89	3.2	14.5	0.27	1.45	3.44	5.29	11.8	3.5	8.3
10036915	2	43	2	20140213	10	4	20140214	0	0	0	-	-	-	-	0	0	0	12	11	1	1	180	500	-	20	0	2*6	65	160	-	-	-	-	-	-	-	-	-	-
10036969	1	45	1	20140213	8	0	20140208	0	0	0	-	-	-	-	0	0	0	11	11	1	2	195	700	260	25	0	1*4	70	170	-	-	-	-	-	-	-	-	-	-
10036985	2	49	2	20140213	10	4	20140214	0	0	0	20140221	0	0	0	0	0	0	12	11	1	1	180	200	-	16	0	1*5	65	160	86	3.79	14.9	0.13	1.47	3.84	5.75	12.8	3.3	9.6
10037249	1	52	1	20140217	14	0	-	-	-	-	20140228	0	0	0	0	0	0	13	11	1	1	165	400	2u	16	0	2*10	75	170	89	2	16.1	0.16	1.3	2.25	3.9	12	4.8	7.2
10037260	2	45	2	20140217	11	2	20140219	0	0	0	-	-	-	-	0	0	0	12	11	1	1	150	600	-	20	0	-	80	160	98	2	14.4	3.63	1.22	2.97	4.74	16.1	3.9	12.2
10037275	1	50	1	20140217	18	1	20140219	0	1	3	20140303	1	1	3	0	0	0	12	11	1	1	135	600	-	20	0	2*12	75	175	86	3.31	13.7	0.4	1.18	4.31	5.98	19.7	5.7	14
10037467	2	62	1	20140218	27	0	20140220	0	0	0	20140312	1	2	3	1	0	0	11	11	1	1	125	800	2u	20	0	2*8	102	157	81	2.99	14.6	0.17	1.38	3.37	6.12	9.9	3.8	6.1
10037469	1	50	1	20140218	13	0	20140220	0	0	0	20140228	0	0	0	0	0	0	12	11	1	1	115	500	-	20	0	1*5+4*4	75	172	93	2.96	13.4	0.09	1.38	4.49	4.95	14.3	5.7	8.6
10037514	2	49	1	20140218	12	0	20140220	0	0	0	20140228	0	0	0	0	0	0	11	11	1	1	145	600	-	20	0	2*9	80	162	93	3.13	13.6	0.11	1.06	3.5	5.62	18	4.9	3.1
10037522	2	47	1	20140218	13	0	20140219	0	0	0	20140225	0	0	0	0	0	0	11	11	1	1	130	300	-	16	0	1*6	100	165	98	2.53	14.4	0.11	1.12	3.61	5.3	9.6	3.2	6.4
10037533	1	34	1	20140218	18	0	20140220	0	0	0	20140228	0	0	0	0	0	0	13	11	1	2	220	1200	2u	25	0	2*9	65	170	67	2.06	15.5	0.08	1.22	2.94	4.29	16.5	6	10.5
10037535	2	48	1	20140218	13	0	20140219	0	0	0	20140303	0	0	0	1	0	0	11	11	1	1	120	300	-	16	0	1*9	75	160	93	2.7	14	0.11	1.63	4.35	6.38	16.7	5	11.7
10037574	1	35	1	20140218	14	0	20140219	0	0	0	20140226	0	0	0	0	0	0	13	11	1	1	135	600	-	20	0	2*7	95	175	100	2.18	15.2	0.08	1.09	2.57	4.06	5.7	2.6	3.1
10037636	2	52	1	20140219	11	0	20140221	0	0	0	20140228	0	0	0	0	0	0	13	11	1	1	125	600	-	20	0	1*9	51	155	95	2.07	15	0.12	0.97	2.9	4.78	15.4	3.7	11.7
10037756	1	60	1	20140220	16	0	20140221	0	0	0	20140303	0	0	0	0	0	0	13	11	1	1	190	300	-	16	0	2*9	75	170	108	2.54	15	0.2	1.02	5.08	6.59	22.8	5.1	17.7
10037757	1	57	1	20140220	15	0	20140222	0	0	0	20140303	0	0	0	0	0	0	11	11	1	2	180	1000	250	20	0	2*9	79	182	81	1.6	17.9	0.11	1.34	2.09	3.81	9.8	3.7	6.1
10037850	2	56	2	20140220	18	4	20140221	0	0	0	20140306	0	0	0	1	0	0	13	11	1	1	120	400	-	25	0	-	71	156	104.7	3.91	14.6	0.03	1.43	4.49	6.04	7.6	2.2	5.4
10037899	2	33	2	20140221	13	0	20140224	0	0	0	20140303	1	1	3	0	0	0	11	11	1	1	140	600	-	20	0	1*9	70	160	100	1.86	16.8	0.31	1.47	3.35	5.22	7	2.2	4.8
10037957	1	52	1	20140221	18	0	20140224	0	0	0	20140307	0	0	0	1	1	1	11	11	1	1	165	600	-	20	0	2*7	80	175	-	-	-	-	-	-	-	-	-	-
10038060	2	58	1	20140223	15	0	20140224	0	0	0	20140303	0	0	0	0	0	0	13	11	1	1	210	500	-	16	0	1*11	75	162	87	2.34	13.7	0.1	1.07	3.96	5.28	10.8	4	6.8
10046611	1	43	1	20140504	16	0	20140506	0	0	0	20140513	0	0	0	0	0	0	12	11	1	2	135	900	450	15	0	2*10	65	165	110	2.47	13.3	0.09	1.21	4.61	6.03	17.8	4.7	13.1
10046614	1	51	1	20140504	18	0	20140506	0	0	0	20140515	0	0	0	1	0	0	11	11	1	2	300	1200	2u+400	10	0	2*7	65	172	106	2.22	14	0.14	2.06	2.42	4.95	18.3	5	13.3
10046657	2	68	2	20140504	25	2	20140506	0	0	0	20140528	1	1	3	1	1	0	12	11	1	1	210	1500	250+2u	10	0	2*15	70	160	106	2.9	14.6	0.12	1.2	4.88	7.24	11.9	2.7	9.2
10046822	2	59	1	20140505	18	0	20140507	0	0	0	20140521	0	0	0	1	1	0	13	11	1	2	150	900	400	15	0	3*9	57	157	107.8	1.03	15.3	0.15	1.31	2.61	4.25	11.6	3.4	8.2
10046933	2	46	1	20140505	14	0	-	-	-	-	20140516	0	0	0	0	0	0	11	11	1	2	240	1400	490+4u	10	0	2*10	72	162	104.7	3.64	13.7	0.1	1.24	2.09	3.58	11.4	3.8	7.6
10047047	1	20	1	20140506	11	0	-	-	-	-	20140515	0	0	0	0	0	0	11	11	1	1	120	300	-	20	0	1*8	100	175	-	-	-	-	-	-	-	-	-	-
10047089	1	41	1	20140506	16	0	20140509	0	0	0	-	-	-	-	0	0	0	12	11	1	1	105	700	300	15	0	3*9	55	170	84	2.24	14.9	0.09	1.34	3.02	4.42	9.5	2.6	6.9
10047186	1	44	1	20140507	14	0	20140508	0	0	0	20140514	0	0	0	0	0	0	12	11	1	1	90	500	-	15	0	3*6	-	-	102	3.94	12.2	0.14	0.78	2.52	4.85	14.6	4.1	10.5
10047199	1	51	1	20140507	16	0	20140509	0	0	0	20140519	0	0	0	0	0	0	13	11	1	2	135	900	500	20	0	3*8	65	172	92	4.74	12.5	0.89	0.81	2.91	3.79	13.8	4.6	9.2
10047314	1	54	1	20140508	13	0	20140509	0	0	0	20140520	0	0	0	1	0	0	12	11	1	1	150	1000	400	15	0	3*6	60	165	102	2.64	14.1	0.06	1.98	4.08	6.61	23.6	5.7	17.9
10047323	2	64	1	20140508	20	0	20140509	0	0	0	20140523	0	0	0	1	0	1	11	11	1	2	135	1500	4u+600	15	0	3*5	54	156	87	2.38	15.2	0.19	1.29	2.03	3.8	13	4	9
10047325	2	60	1	20140508	18	0	20140510	0	0	0	20140523	1	1	3	0	0	0	11	11	1	1	240	2700	2u+1600	15	0	3*10	69	160	100	3.16	14.6	0.34	1.4	3.04	4.89	16.2	3.4	12.8
10047372	2	61	1	20140508	11	0	20140509	0	0	0	-	-	-	-	0	1	0	11	11	1	3	210	1300	200	25	0	1*5	80	155	102	3.65	13	0.55	1.48	4.5	6.06	19.7	4.9	14.8
10047604	2	20	2	20140512	15	2	20140514	0	0	0	20140522	0	0	0	0	0	0	12	11	1	1	160	500	-	10	0	1*5	50	160	83	3.2	13.4	0.12	1.56	2.12	3.86	17.2	4.8	12.4
10047605	2	33	1	20140511	22	0	20140513	0	0	0	20140527	0	0	0	0	0	0	12	11	1	1	145	900	-	10	0	1*10	55	158	83.3	2.14	20.4	0.35	1.16	2.03	3.48	6.3	1.4	4.9
10047652	1	34	——	20140511	15	0	20140514	0	0	0	20140522	0	0	0	0	0	0	11	11	1	2	210	1500	2u	25	0	1*9	77	170	122	2.4	14.5	0.08	0.74	1.85	4.36	10.1	2.9	7.2
10048023	2	57	2	20140514	20	4	20140514	0	0	0	20140527	1	1	3	0	1	0	12	11	1	2	120	400	-	15	0	3*13	67	160	106	3.27	14.4	0.15	1.06	4.49	6.08	14.2	3.4	14.8
10048075	2	63	1	20140514	9	1	20140514	0	0	0	20140521	0	0	0	1	1	0	11	11	1	1	120	800	300	15	0	3*7	75	158	124.2	2.99	15.2	0.24	1.47	3.91	5.94	22.6	3.6	19
10048191	2	61	1	20140515	16	0	20140516	0	0	0	20140521	0	0	0	0	0	0	12	11	1	3	180	1000	-	15	0	3*11	55	156	107.8	4.57	14.6	0.26	0.78	1.82	3.23	15.4	5.5	9.9
10048212	2	52	1	20140515	14	0	20140516	0	0	0	-	-	-	-	0	0	0	11	11	1	1	160	800	-	15	0	1*9	75	163	107.8	3.96	14.1	0.14	1.13	2.39	4.03	11.5	3.7	7.8
10048219	2	56	1	20140515	19	0	20140516	0	0	0	20140531	0	0	0	1	0	1	12	11	1	2	180	2000	-	15	0	3*10	76	160	81	2.84	13.8	0.13	1.31	3.61	5.27	27.1	5.6	21.3
10048332	2	52	1	20140516	20	0	20140519	0	1	3	20140602	1	1	3	1	0	0	11	11	1	1	250	1100	2u	10	0	2*12	85	165	128.6	3.52	14.8	0.21	2.29	5.39	8.11	11.9	2.1	9.8
10048366	1	52	1	20140517	24	0	20140519	0	0	0	20140609	0	0	0	0	0	0	15	11	1	1	200	900	2u	10	0	3*6	54	169	90.5	5.81	12	0.22	1.35	1.98	3.61	11.5	4	7.5
10048369	1	60	1	20140517	18	0	20140519	0	0	0	20140527	1	1	3	1	0	0	11	11	1	2	315	1400	800	10	0	3*7	80	175	114.5	4.28	12.9	0.14	1.34	2.69	4.61	12.4	2.3	10.1
10048383	1	63	1	20140517	12	0	20140519	0	0	0	20140527	0	0	0	0	0	0	11	11	1	1	155	800	-	10	0	3*10	70	175	111	3.48	12.7	0.11	1.23	1.56	3.13	7.2	3	4.2
10048405	1	40	1	20140517	13	0	20140519	0	0	0	20140527	0	0	0	0	0	0	12	11	1	1	155	900	-	10	0	1*10	78	173	118.2	3.52	13.8	0.13	1.74	3.41	5.42	11.9	2.8	9.1
10048520	1	60	1	20140519	16	0	-	-	-	-	20140530	0	0	0	0	0	0	11	11	1	3	420	1800	700	15	0	-	65	172	110	2.4	14	0.06	1.37	4.02	5.69	9.6	2.3	7.3
10045832	1	30	1	20140425	26	0	20140427	0	0	0	-	-	-	-	0	0	0	33	31	1	1	110	10	-	8	0	3*5	70	170	87	3.94	12.2	0.03	1.2	3.69	5.26	18	5.4	12.6
10045842	2	57	1	20140425	11	0	20140428	0	0	0	-	-	-	-	1	0	0	31	31	1	3	150	300	-	8	0	3*5	70	155	92	2.87	14	0.12	1.17	3.37	5.6	13.1	3	10.1
10046081	1	67	1	20140428	10	0	20140429	0	0	0	20140506	0	0	0	0	0	0	31	31	1	3	80	50	-	9	0	-	66	168	122.1	2.73	14.3	0.45	1.21	4.03	4.14	11.5	3.1	8.4
10046495	2	36	1	20140503	8	0	20140504	0	0	0	-	-	-	-	1	0	0	31	31	1	2	120	100	-	6	0	2*4	65	160	120.1	2.47	14.3	0.09	1.24	3.38	4.82	15.5	3.6	12
10047184	1	78	1	20140507	15	0	20140509	0	0	0	-	-	-	-	0	0	0	31	31	1	3	120	1000	1200	10	0	3*7	75	178	87	2.75	14.4	0.18	1.15	2.7	4.09	31.1	12.5	18.6
10047189	1	61	1	20140507	12	0	-	-	-	-	-	-	-	-	0	0	0	31	31	1	2	75	200	-	7	0	3*5	75	168	125	2.52	14.6	0.1	1.36	4.59	6.64	12.2	2.8	9.4
10047223	1	61	1	20140507	16	0	20140509	0	0	0	-	-	-	-	0	0	0	31	31	1	2	150	200	-	8	0	3*5	75	172	116.3	2.93	14.6	0.07	1.08	3.22	4.93	10.8	3	7.8
10047348	2	39	1	20140508	14	0	-	-	-	-	-	-	-	-	0	0	0	31	31	1	2	60	100	-	7	0	3*7	60	160	104.7	4.39	13.2	0.05	0.99	2.71	4	8.8	3.1	5.7
10047399	1	30	1	20140509	13	0	20140512	0	0	0	-	-	-	-	0	0	0	31	31	1	2	90	200	-	7	0	3*8	70	170	104.2	4.39	13.2	0.05	0.99	2.71	4	8.8	3.1	5.7
10047542	2	60	1	20140510	12	0	-	-	-	-	-	-	-	-	0	0	0	31	31	1	1	80	200	-	8	0	2*9	53	160	106.2	3.39	14.3	0.08	1.3	3.3	5	14.5	3.7	10.8
10047555	2	42	1	20140510	12	0	20140512	0	0	0	-	-	-	-	0	0	0	31	31	1	1	60	100	-	5	0	3*6	60	160	118.2	1.95	17.2	0.03	1.28	2.2	3.58	16.9	5.4	11.5
10047694	1	44	1	20140512	9	0	20140514	0	0	0	-	-	-	-	0	0	0	31	31	1	2	105	300	-	7	0	3*5	80	178	107.8	2.81	14.4	0.12	0.83	2.87	4.09	8.5	2	6.5
10048161	1	68	1	20140515	14	0	20140516	0	0	0	-	-	-	-	0	1	0	31	31	1	2	110	400	-	7	0	3*6	75	175	109.4	3.32	15.5	0.19	1.02	2.6	3.9	6.8	1.3	5.5
10048305	2	50	1	20140516	15	0	20140518	0	0	0	-	-	-	-	0	0	0	31	31	1	2	130	250	-	8	0	2*5	60	160	122.1	2.38	15.5	0.11	1.63	2.58	4.33	11.6	1.9	9.7
10048829	1	60	1	20140520	13	0	20140522	0	0	0	-	-	-	-	0	0	0	31	31	1	3	145	50	-	8	0	2*4	60	170	114	2.47	13.7	0.2	1.11	3.36	5.51	8.4	2.4	6
10049025	2	60	1	20140522	22	0	20140602	0	4	13	20140609	1	4	13	1	0	0	31	31	1	2	105	100	-	7	0	1*11*2/10+3*3	65	158	122.1	3.15	13.9	0.11	1.06	2.4	3.85	13.8	4.4	9.4
10049051	2	38	1	20140522	13	0	20140523	0	0	0	-	-	-	-	0	0	0	31	31	1	2	150	100	-	7	0	3*3	56	-	116.3	2.32	15.5	0.1	1.47	2.78	4.68	22.3	6.6	15.7
10049378	2	67	1	20140526	7	0	20140527	0	0	0	-	-	-	-	0	0	0	31	31	1	2	70	50	-	7	0	3*4	55	167	114.5	3.25	14.1	0.08	1.47	5.57	7.5	13.9	2.9	11
10050579	2	43	1	20140605	18	0	20140606	0	0	0	-	-	-	-	0	1	0	31	31	1	2	90	20	-	7	0	3*5	65	160	125.4	3.56	13.6	0.04	1.03	3.83	5.48	11.4	2.8	8.6
10050653	1	55	1	20140606	13	0	20140606	0	0	0	-	-	-	-	0	0	0	31	31	1	2	165	100	-	8	0	3*6	75	170	120.1	3.64	13.3	0.1	0.71	3.66	4.71	8.7	2	6.7
10050762	1	61	1	20140607	13	0	20140608	0	0	0	20140618	1	1	3	0	0	0	31	31	1	1	185	300	-	10	0	12500	60	173	112.7	2.68	15	0.48	1.23	3.07	4.61	19.1	5.9	13.2
10052183	1	44	1	20140619	12	4	20140620	0	0	0	-	-	-	-	0	0	0	31	31	1	1	60	100	-	4	0	-	70	170	101.8	2.42	14.4	0.14	0.76	1.98	2.95	17	6.2	10.8
10052581	1	39	1	20140623	7	0	-	-	-	-	-	-	-	-	0	0	0	31	31	1	1	70	50	-	7	0	-	60	166	114.5	3.52	13.6	0.02	1.21	4.64	6.05	10.2	2.2	8
464199	2	48	2	20140418	13	2	20140419	0	0	0	-	-	-	-	0	0	0	31	31	1	1	105	300	-	6	0	-	70	165	81	2.47	15	-	1.12	2.13	3.63	18.1	6	12.1
464380	2	66	2	20140511	15	4	20140514	0	0	0	-	-	-	-	0	0	0	31	31	1	2	75	100	-	5	0	-	63	171	103.2	1.89	20.7	0.09	1.25	3.65	5.25	15.6	4.2	11.4
464855	1	33	2	20140424	14	4	20140425	1	2	25	-	-	-	-	0	0	0	31	31	1	2	110	200	-	5	0	1*5	-	-	107.8	3.44	15.5	0.53	0.69	2.42	3.66	7.8	2.5	5.3
465391	2	54	2	20140528	13	2	20140529	0	0	0	-	-	-	-	0	0	0	31	31	1	2	70	50	-	5	0	1*3	45	-	134	2.24	15.7	0.05	1.38	3.77	5.8	7.8	1.3	6.5
525356	1	60	2	20140213	15	2	20140215	0	0	0	-	-	-	-	0	0	0	31	31	1	3	120	50	-	10	0	-	60	165	112	3.2	13.9	0.07	0.93	3.41	5.27	8.5	3	5.5
10037908	2	43	1	20140221	12	0	20140224	0	0	0	20140304	0	0	0	0	0	0	13	11	1	1	225	1200	2u	15	0	3*7	59	158	104	1.79	16.1	0.11	1.41	3.12	4.76	20.7	7.3	14.4
10037935	2	50	1	20140221	13	0	20140304	0	0	0	-	-	-	-	0	0	0	12	11	0	0	105	300	2u	5	0	-	56	150	110	2.16	15.6	0.11	1.8	3.93	5.89	13.4	4.9	8.5
10038291	2	47	1	20140224	14	0	20140226	0	0	0	20140306	0	0	0	0	0	0	12	11	1	1	105	600	-	20	0	2*10	67	160	106.2	2.42	16.2	0.06	0.95	2.49	4.11	8.3	2.7	5.6
10038308	1	27	1	20140224	18	0	20140226	0	0	0	20140313	0	0	0	0	0	0	12	11	1	1	185	400	-	10	0	3*10	83	172	103.2	3.4	13.9	0.15	0.98	1.44	4.75	7.5	3	4.5
10038531	2	52	1	20140226	31	0	20140314	0	0	0	20140321	0	0	0	1	0	0	11	11	1	1	180	400	-	20	0	2*11	77	160	114.5	3.29	14	0.12	1.14	3.37	4.96	12.9	4.8	8.1
10038714	1	54	1	20140227	14	4	20140228	0	0	0	20140310	0	0	0	0	0	0	11	11	1	2	170	600	300	15	0	1*7	60	165	126.4	4.01	13.4	0.13	1.24	3.57	5.05	11.5	5.3	6.2
10038834	1	50	1	20140228	18	0	20140303	0	0	0	20140310	0	0	0	0	0	0	13	11	1	1	110	600	300	15	0	1*11	80	170	111	5.53	12.1	0.25	1.09	3.09	4.76	11.9	5.1	6.8
10038962	2	65	1	20140313	17	0	20140314	0	0	0	20140326	0	0	0	0	0	0	13	11	1	1	250	1000	2u+500	20	0	2*12	54	160	111.8	3.08	15.6	0.07	1.09	3.17	4.55	12.3	3.6	8.7
10039441	2	40	1	20140305	15	0	20140306	0	0	0	20140319	0	0	0	0	0	0	13	11	1	2	320	1500	400+2u	14	0	3*10	65	155	104	2.57	14.3	0.11	1.31	2.37	4.31	10.6	3.3	7.3
10039848	1	32	1	20140308	14	2	20140309	0	0	0	20140319	0	0	0	0	0	0	12	11	1	1	140	300	-	10	0	3*12	60	175	128.6	2.58	14.5	0.09	1.54	2.36	4.73	13.3	3.7	9.6
10040545	2	35	1	20140527	14	0	20140528	0	0	0	20140606	0	0	0	0	0	0	12	11	1	1	195	600	2u	10	0	2*10	55	155	92	2.2	15.6	0.11	1.45	2.81	4.51	9.2	3.7	5.5
10040733	1	69	1	20140316	15	4	20140317	0	0	0	20140326	0	0	0	1	0	1	11	11	1	1	180	400	2u	20	0	-	110	170	109.4	3.6	13.1	0.18	0.87	3.21	4.59	13	3.5	9.5
10040890	2	46	1	20140322	27	0	20140324	0	0	0	20140415	0	0	0	1	0	0	11	11	1	2	330	1000	2u	10	0	2*15	75	157	106	2.67	14.5	0.17	1.21	3.65	5.45	14	2.7	11.1
10041121	2	42	1	20140318	21	0	20140403	0	0	0	-	-	-	-	0	0	0	12	11	1	2	180	800	250	15	0	1*7	69	167	107.8	4.39	12.5	0.21	-	-	-	22.4	7.6	14.8
10041141	2	61	1	20140318	20	0	20140320	0	0	0	20140403	0	0	0	0	1	0	11	11	1	1	160	350	-	10	0	2*9	55	157	106	2.84	14.3	0.22	1.57	4.41	6.28	8	1.9	6.1
10041259	2	62	1	20140319	19	0	20140321	0	0	0	20140401	0	0	0	1	0	0	12	11	1	2	165	800	510	20	0	2*5	60	163	98	2.2	15.9	0.08	1.34	2.72	4.35	12.4	3.9	8.5
10041316	2	44	1	20140320	37	0	20140321	0	0	0	20140421	0	0	0	0	1	0	12	11	1	1	180	1000	400	15	0	1*7	50	160	107.8	4.39	12.5	0.21	-	-	-	22.4	7.6	14.8
10041465	2	59	1	20140321	23	0	20140324	0	0	0	20140408	0	0	0	1	0	0	12	11	1	1	150	1500	-	15	0	1*9	80	160	109.4	3.25	14.2	0.1	1.03	3.73	5.83	11.8	2.6	9.2
10041469	1	48	1	20140321	19	2	20140323	0	0	0	-	-	-	-	0	0	0	12	11	1	2	348	2000	2u+1150	10	0	2*14	105	175	114.5	3.91	13	0.1	1.35	4.51	6.16	12.6	3.1	9.5
10041890	1	34	1	20140325	13	0	20140327	0	0	0	20140403	0	0	0	0	0	0	12	11	1	1	105	600	240	15	0	1*7	75	173	122.1	3.44	13	0.09	1.09	2.63	4.15	20.8	6	14.8
10041901	2	54	1	20140325	16	0	20140403	0	0	0	-	-	-	-	0	0	0	12	11	1	1	90	600	300	15	0	1*7	69	160	124.2	3.15	12.6	7.09	1.04	2.83	4.12	14.5	3.9	10.6
10042183	1	49	1	20140327	20	0	20140329	0	0	0	20140415	0	0	0	0	0	0	12	11	1	1	130	400	0	15	0	1*11	60	170	116.3	2.38	13.8	0.14	1.06	2.89	4.11	7	2.8	4.2
10042219	1	50	1	20140327	22	0	-	-	-	-	20140410	0	0	0	0	0	0	12	11	1	2	180	800	500	15	0	1*6	70	170	116.3	2.81	14	0.14	0.81	2.2	3.76	7.5	2.5	5
10042220	2	54	1	20140327	14	0	-	-	-	-	20140408	0	0	0	0	0	0	12	11	1	1	120	800	-	15	0	1*5	52	150	159.3	3.12	14.5	0.19	1.35	5.19	7.19	6.8	1.6	5.2
10042566	2	50	1	20140331	16	0	20140401	0	0	0	20140415	0	0	0	0	0	0	11	11	1	1	230	900	-	10	0	2*12	65	162	106	2.34	15.7	0.13	1.77	3.32	5.78	9.7	2.7	7
10017058	1	55	1	20130813	21	0	20130814	1	1	4	20140820	0	0	0	0	0	0	14	13	1	2	105	400	-	14	0	2*10	80	175	122	2.74	14.7	0.53	1.35	3	4.55	9.5	2.8	6.7
10017500	2	61	1	20130816	23	0	20130819	0	0	0	-	-	-	-	1	0	0	14	13	1	4	300	1500	4u+400	20	0	2*16	-	-	114.9	2.54	14	0.84	-	-	4.88	12.9	9.7	1.5
10020591	1	54	1	20130912	17	0	20130914	0	0	0	-	-	-	-	0	0	0	14	13	1	2	120	400	-	12	0	2*11	72.5	175	96	4.66	11.8	1.29	1.51	3.87	5.73	13.2	5.9	9.3
10020615	1	42	1	20130913	21	0	20130916	0	0	0	20130920	0	0	0	0	0	0	14	13	1	2	165	400	-	13	0	2*11	-	170	116.7	4.66	11.8	1.01	0.85	4.14	5.49	28.2	9.8	18.4
10025685	1	49	2	20131028	14	2	20131029	0	0	0	-	-	-	-	1	0	0	14	13	1	2	95	300	-	12	0	3*10	75	165	116.7	3.6	13.9	0.32	0.74	2.87	3.76	10.7	3.6	7.1
10027768	1	46	1	20131115	19	0	20131118	0	0	0	20131202	0	0	0	0	0	0	14	13	1	1	180	400	-	15	0	3*14	68	172	124.8	3.38	11.5	1.8	3.1	1.25	5.06	26.8	10.1	16.7
10027926	1	53	2	20131117	17	4	20131119	0	0	0	20131203	0	0	0	0	0	0	14	13	1	2	180	600	2u	15	0	2*13	80	-	96.4	3.47	13.7	1.24	0.99	2.5	3.77	22.8	9.6	13.2
10028400	1	48	1	20131121	16	0	20131122	0	0	0	-	-	-	-	0	0	0	14	13	1	1	75	400	300	10	0	3*8	75	175	124.8	3.74	13.1	0.51	0.92	3.18	4.71	11.9	5.3	6.6
10028668	1	50	1	20131124	25	0	20131125	0	2	3	20131129	1	2	3	0	0	0	22	13	1	2	135	300	-	20	0	1*15	75	170	93.8	3.23	12.7	1.24	1.06	2.49	3.81	15.6	6.9	8.7
525755	2	67	2	20140319	15	4	20140321	0	0	0	-	-	-	-	1	1	0	31	31	1	2	90	200	-	5	0	-	80	-	100	3.35	13.3	0.11	1.65	5.39	7.45	11.7	2.4	9.3
526427	1	64	2	20140522	14	4	20140523	0	0	0	-	-	-	-	0	0	1	31	31	1	2	90	80	-	5	0	3*3	75	175	77	3.16	13.9	0.19	0.86	2.26	3.41	10.1	4.2	5.9
10032390	2	49	1	20140215	15	0	20140225	0	0	0	-	-	-	-	1	1	0	11	11	1	2	300	700	2u	13	0	1*11	70	168	112	3.23	15.2	0.16	0.86	2.87	4.66	6.8	2.3	4.5
10032565	1	63	1	20131230	16	0	20141231	0	0	0	20140109	0	0	0	0	0	0	11	11	1	4	180	1700	570+4u	20	0	3*8	72	172	117	2.57	16.1	0.1	0.8	2.51	4.45	10.9	3.4	7.5
10032719	1	49	1	20131231	15	0	20140102	0	0	0	20140109	0	0	0	1	0	0	12	11	1	1	120	1200	400	16	0	3*8	80	175	114.5	2.99	17	0.2	1.12	4.07	5.37	17.9	5.8	12.1
10032757	1	42	1	20140101	14	4	20140102	0	0	0	20140109	0	0	0	0	0	0	12	11	1	1	160	600	250	15	0	3*3	75	170	118.2	3.32	15.2	0.1	1.12	3.28	5.19	8.5	2.6	5.9
10032931	2	62	1	20140102	18	0	20140103	0	0	0	20140113	0	0	0	0	0	1	14	11	1	2	180	1700	4u+300	15	0	3*8	63	160	130.9	4.01	14.5	0.38	1.36	3.5	5.09	8.8	2.7	5.1
10033021	2	56	1	20140103	24	0	20140106	0	2	34	20140113	1	3	34	0	0	0	11	11	1	1	150	200	-	10	0	3*10	60	-	122.1	3.52	16.8	0.81	1.66	3.89	6.14	14.9	4.5	10.4
10033087	2	60	1	20140103	13	0	20140113	0	0	0	-	-	-	-	0	0	0	11	11	1	1	150	300	-	10	0	3*7	61	163	122.1	3.02	18.1	0.1	1.2	3.27	5.71	10.3	2.1	8.2
10033284	2	62	1	20140106	10	0	20140107	0	1	3	20140113	1	1	3	0	0	0	13	11	1	2	120	800	2u+400	15	0	3*4	60	150	140	2.93	13.1	0.23	1.09	3.25	4.63	8.6	2.6	6
10033398	2	67	1	20140106	14	0	20140107	0	0	0	20140113	0	0	0	1	0	0	12	11	1	3	135	1100	4u+337	15	0	3*8	46	160	103.2	3.18	14.7	0.11	-	-	-	-	-	-
10033556	1	47	1	20140107	16	0	20140109	0	1	3	20140120	1	1	1	1	1	0	11	11	1	1	180	500	-	10	0	3*5+3*2*8天	75	177	171	3.59	13	0.1	1.93	1.5	8.43	9.6	2	7.6
10033737	2	52	1	20140109	11	0	20140110	0	0	0	20140119	0	0	0	0	0	0	12	11	1	1	150	400	150	15	0	3*6	70	160	-	-	-	-	-	-	-	-	-	-
10034184	1	65	1	20140113	13	0	20140115	0	0	0	20140124	1	1	3	1	0	0	11	11	1	1	210	300	-	15	0	2*10	75	170	124.2	2.96	14.4	0.15	1.56	3.3	5.3	9.9	3.1	6.8
10034258	2	67	2	20140114	12	2	20140115	0	0	0	20140124	0	0	0	0	0	1	11	11	1	1	130	150	-	15	0	-	80	165	124.2	3.27	14.6	0.1	1.05	4.94	6.51	12.7	3.4	9.3
10034410	1	64	1	20140115	6	0	20140116	0	0	0	-	-	-	-	1	0	0	12	11	1	1	180	500	-	16	0	1*4	100	180	126.4	2.87	15.2	0.25	1.31	4.25	5.87	14.5	3.9	10.6
10034546	2	31	1	20140205	15	0	-	-	-	-	-	-	-	-	0	0	0	12	11	1	1	180	200	-	10	0	3*7	55	165	90	2.09	13.6	0.12	1.36	2.48	4.12	16.6	5.8	10.8
10035540	1	63	1	20140203	23	0	20140204	0	1	3	20140225	1	2	3	0	0	0	11	11	1	1	240	1200	2u+800	10	0	1*7+1*2*3天	75	172	124.2	2.96	14.4	0.15	1.56	3.3	5.3	9.9	3.1	6.8
10035687	2	58	1	20140205	17	0	20140206	0	0	0	20140220	0	0	0	0	0	0	11	11	1	1	170	800	-	10	1	-	60	160	-	-	-	-	2.02	4.92	7.87	12.7	4.6	8.1
10035749	2	54	1	20140205	15	0	20140206	0	0	0	20140219	0	0	0	0	0	0	12	11	1	1	180	400	-	10	0	3*11	62	153	96	4.1	12.9	0.07	1.25	1.92	3.44	9.6	3.5	6.1
10035759	1	32	1	20140205	16	4	20140206	0	0	0	20140218	0	0	0	0	0	0	12	11	1	1	100	400	-	20	0	1*6	90	173	95	2.7	12.1	0.07	0.84	3.95	5.87	17.3	4.5	12.8
10035772	1	31	1	20140205	16	0	20140219	0	0	0	-	-	-	-	0	0	0	11	11	1	2	180	800	-	16	0	2*10	90	171	98	3.39	12	0.23	0.79	3.83	5.49	15.5	4.4	11.1
10035774	2	53	1	20140205	18	4	20140206	0	0	0	20140212	0	0	0	1	0	0	11	11	1	2	175	900	258	13	0	1*12	50	156	100	2.49	13.4	0.2	1.29	4.09	5.84	13.6	3.8	9.8
10035848	2	48	1	20140206	12	0	-	-	-	-	-	-	-	-	0	0	0	12	11	1	1	110	400	200	15	0	3*6	60	163	122.1	2.61	15.6	0.12	1.29	2.61	3.99	18.4	6.5	11.9
10035888	1	48	1	20140207	14	0	20140207	0	0	0	-	-	-	-	0	0	0	11	11	1	1	190	300	-	10	0	3*1	80	170	120.1	3.25	13.9	0.12	1.09	2.73	4.04	7.5	3.4	4.1
10035977	1	70	1	20140208	16	0	20140208	0	0	0	20140219	0	0	0	0	0	0	11	11	1	2	240	800	2u+600	10	0	3*12	75	180	96	3.39	13.3	0.16	1.29	3.48	5.49	9.2	3.5	5.7
10036037	2	56	1	20140207	18	0	20140208	0	0	0	-	-	-	-	1	0	0	11	11	1	2	290	1200	2u+100	10	0	3*14	75	165	122.1	3.18	14.1	0.14	1.6	3.75	6.23	14.9	4.8	10.1
10036074	1	47	1	20140207	12	0	20140208	0	0	0	-	-	-	-	0	0	0	12	11	1	1	170	500	-	15	0	3*7	65	167	126.4	5.71	12.9	0.17	1.61	2.75	5.3	10.8	3.6	7.2
10036140	2	40	1	20140208	16	0	-	-	-	-	-	-	-	-	0	0	0	11	11	1	1	165	600	-	10	0	1*14	55	150	82	2.38	14.2	0.11	1.16	3.01	4.43	16.1	5.3	10.8
10036208	2	32	1	20140208	15	0	20140221	0	0	0	-	-	-	-	0	0	0	12	11	1	1	150	500	-	10	0	1*11	60	-	83	2.06	15.8	0.31	0.78	2.52	3.53	9.4	3.9	5.5
10036211	1	63	1	20140208	16	2	20140210	0	0	0	-	-	-	-	0	0	0	13	11	1	1	240	1000	2u	10	0	1*9	70	178	109.4	1.02	13.5	0.09	0.86	3.53	5.24	6.1	2.1	4
10036281	1	56	1	20140209	10	0	20140210	0	0	0	20140219	0	0	0	0	0	0	11	11	1	1	120	700	300	15	0	3*6	60	173	99	3.48	15.2	0.16	1.08	1.69	2.98	12.4	5.9	6.5
10036436	2	54	1	20140210	13	0	20140211	0	0	0	20140218	0	0	0	0	0	0	11	11	1	1	130	600	-	16	0	1*5	70	170	108.2	2.45	15.1	0.06	1.53	3.06	5.27	7.8	2.6	5.2
10036462	1	62	1	20140210	15	0	20140212	0	0	0	20140221	0	0	0	0	0	0	11	11	1	4	150	1500	500+4u	25	0	1*3	68	165	116.3	2.76	15.2	0.09	1.27	3.58	5.27	12.8	3.5	9.3
10036567	1	50	1	20140211	18	0	20140212	0	0	0	20140228	1	1	3	1	0	0	12	11	1	2	270	800	2u	13	0	1*10	83	-	118.2	3.48	13.2	0.09	1.48	4.46	6.56	9.7	3.6	6.1
10036585	1	58	1	20140211	12	0	20140212	0	0	0	20140218	0	0	0	0	0	0	11	11	1	1	140	600	-	14	0	1*5	79	170	-	-	-	-	-	-	-	-	-	-
10036914	2	61	1	20140213	11	0	20140214	0	0	0	20140224	0	0	0	0	0	0	13	11	1	1	120	500	250	10	0	1*6	67	169	98	2.78	15.4	0.15	1.4	4.53	4.53	8.6	1.9	6.7
10036920	2	59	1	20140213	12	0	20140214	0	0	0	-	-	-	-	0	0	0	11	11	1	1	130	400	-	10	0	1*3	72	165	116.3	2.76	15.1	0.15	1.14	7.64	7.64	12.6	2.4	10.2
10036934	1	69	1	20140213	13	0	20140214	0	0	0	20140224	0	0	0	0	0	0	12	11	1	2	120	1500	-	15	0	1*5	75	178	93	2.62	14.6	0.17	1.09	3.53	3.53	10.8	3.2	7.6
10036991	2	33	2	20140214	17	4	20140215	0	0	0	20140227	0	0	0	0	0	0	12	11	1	2	240	2200	1750+2u	10	0	3*11	55	163	100.4	2.76	16	0.13	1.75	2.99	2.99	17	5.8	11.2
10037009	2	49	1	20140214	15	0	20140216	0	0	0	20140227	0	0	0	0	0	0	11	11	1	1	180	700	-	10	0	3*12	60	163	116.3	2.96	14.9	0.09	1.11	3.45	3.45	17.1	5.1	12
10037173	2	50	1	20140216	16	0	20140217	0	0	0	20140227	0	0	0	0	0	0	12	11	1	2	270	700	4u	14	0	1*11	70	160	110	2.4	15.7	0.12	2.3	3.82	3.82	13.9	5	8.9
10037225	1	60	1	20140217	17	0	20140219	0	0	0	20140227	1	3	234	1	0	0	11	11	1	1	180	500	-	10	0	3*2*5天	80	174	102	3.13	15.1	0.22	0.72	2.27	2.27	4.8	2.1	2.7
10037468	2	62	1	20140218	38	0	20140220	0	4	123	20140305	1	3	13	0	0	0	12	11	1	1	125	500	250	15	0	1*4+1*2*7	75	165	95.2	3.05	14	0.92	1.26	4.77	4.77	16.9	6.9	10
10037764	2	63	1	20140220	18	0	20140221	0	0	0	20140304	1	1	3	0	0	0	11	11	1	1	120	500	2u	10	0	1*7+1*2*4	68	160	89	1.93	15.3	0.09	1.49	3.39	3.39	14	3.8	10.2
10037883	1	45	1	20140221	11	0	20140222	0	0	0	20140303	0	0	0	1	0	0	11	11	1	1	195	800	-	10	0	3*6	-	165	104	2.47	13.8	0.06	1.13	3.12	3.12	7.5	3.4	4.1
10045713	1	25	1	20140424	22	0	20140513	0	-	-	-	-	-	-	0	0	0	12	12	0	0	60	150	-	15	0	1*8	-	-	110	2.57	13.1	0.18	2.58	3.76	6.94	14.7	3.9	10.8
10046344	2	67	1	20140430	17	0	20140511	0	2	3	20140516	1	2	3	1	0	0	12	12	0	0	105	300	-	20	0	1*3	-	-	109.4	2.93	13.8	0.27	1.28	4.61	5.58	14.1	3.3	10.8
10049953	1	17	1	20140530	16	0	20140530	0	0	0	-	-	-	-	0	0	0	12	12	0	0	160	50	-	20	0	2*5	50	160	91.6	3.22	14.2	0.38	1.22	2.42	3.86	14.1	4.1	10
10050385	2	76	1	20140603	20	0	20140605	0	0	0	-	-	-	-	0	0	0	11	12	0	0	120	200	-	16	0	1*13	60	-	96	5.39	12	1.06	1.46	2.68	4.45	8.1	2	6.1
10050503	1	77	1	20140604	24	4	20140608	0	0	0	20140625	0	0	0	1	1	0	11	12	0	0	105	200	-	6	0	2*11	85	170	120.1	3.73	13.8	0.17	0.91	4.3	5.93	8.2	1.8	6.4
465761	2	34	2	20140610	15	4	20140611	0	0	0	20140623	0	0	0	0	0	0	12	12	0	0	100	200	-	12	0	2*10	56	157	99	2.26	16.1	0.07	1.46	2.17	3.81	15.2	3.9	11.3
10018245	1	45	1	20140418	13	0	-	-	-	-	-	-	-	-	0	0	0	31	31	1	2	75	150	-	7	0	-	71	170	118.2	3.29	14	0.16	1.45	3.16	4.91	10.1	2.9	7.2
10032871	1	63	1	20140102	13	0	20140103	0	0	0	-	-	-	-	1	0	0	31	31	1	1	90	50	-	7	0	-	65	170	118.2	2.51	16.5	0.09	1.43	3.89	5.63	16.7	5.2	11.5
10032886	2	52	1	20140102	11	0	20140103	0	0	0	-	-	-	-	0	0	0	31	31	1	1	90	50	-	10	0	-	55	150	104.7	3.15	15.7	0.23	1.01	3.6	4.8	14.6	5.2	9.4
10032925	1	60	1	20140102	11	0	20140103	0	0	0	-	-	-	-	0	0	0	31	31	1	1	90	50	-	7	0	-	80	170	114.5	4.06	14.5	0.12	1.31	2.61	4.2	8.8	2.8	6
10033061	1	27	1	20140103	37	0	20140103	0	0	0	20140206	0	0	0	0	0	0	32	31	1	1	95	150	-	5	0	3*5+2*3	75	170	89.4	5.13	13.3	1.1	-	-	3.49	13.2	2	11.2
10033784	1	38	1	20140109	11	0	-	-	-	-	-	-	-	-	0	0	0	31	31	1	1	70	100	-	7	0	-	65	170	122.1	2.61	15.7	0.07	0.93	3.07	4.57	11.1	3.3	7.8
10033746	1	57	1	20140109	11	0	20140110	0	0	0	-	-	-	-	0	1	0	31	31	1	2	150	120	-	8	0	-	80	160	126.4	2.99	15.2	0.04	1.08	4.16	5.8	16.6	5.1	11.5
10035763	1	29	1	20140205	9	0	20140206	0	0	0	-	-	-	-	0	0	0	31	31	1	2	95	300	-	8	0	-	70	171	100	2.16	13.6	0.09	1.07	3.02	4.57	11.6	4.4	7.2
10035828	1	50	1	20140206	7	0	20140207	0	0	0	-	-	-	-	0	0	0	31	31	1	1	105	100	-	8	0	-	69	160	116.3	4.11	12.8	0.24	1.01	3.47	5.11	14.3	4.6	9.7
10035833	2	58	1	20140206	11	0	-	-	-	-	-	-	-	-	0	0	0	31	31	1	3	105	100	-	9	0	-	55	160	135.7	2.96	15.3	0.12	1.31	3.07	4.65	9.6	3.2	6.4
10036094	1	46	1	20140207	11	0	20140208	0	0	0	-	-	-	-	0	0	0	31	31	1	1	100	50	-	8	0	-	-	-	120.1	4.06	14.6	0.5	0.71	2.58	4.06	5.7	2.2	3.5
10036255	1	60	1	20140209	12	4	20140210	0	0	0	-	-	-	-	0	0	0	31	31	1	2	180	1000	4u	7	0	-	80	171	107.8	2.93	14.36	0.11	1.09	3.41	5.26	14	4.2	9.8
10037040	2	53	1	20140214	17	0	20140217	0	0	0	-	-	-	-	1	0	0	31	31	1	1	120	100	-	8	0	-	45	145	112.7	3.56	14.5	0.48	1.93	4.01	6.33	17.9	4.9	13
10037337	1	47	——	20140217	8	0	-	-	-	-	-	-	-	-	1	0	0	31	31	1	1	100	100	-	8	0	-	96	175	112.7	4.01	13.7	0.16	1.12	3.24	4.34	15.6	5.3	10.3
10037755	2	45	1	20140220	13	0	20140221	0	0	0	-	-	-	-	0	0	0	31	31	1	3	75	200	-	8	0	-	59	155	93	1.93	16.4	0.09	0.98	2.58	4.19	12.9	4.4	8.5
10037758	1	37	1	20140220	13	0	20140221	0	0	0	-	-	-	-	0	0	0	31	31	1	1	105	100	-	8	0	-	72	160	89	1.88	15	0.2	1.01	3.23	4.84	13.7	4.9	8.8
10037783	1	45	1	20140220	26	0	20140221	0	0	0	20140313	0	0	0	0	0	0	31	31	1	1	60	100	-	7	0	1*6	63	170	95	1.66	17.2	0.09	1.1	2.68	4.28	9.7	3.8	5.9
10037792	1	61	1	20140220	25	0	20140221	0	0	0	20140317	0	0	0	1	0	0	31	31	1	3	180	600	-	7	0	1*4	85	180	102	2.42	13.4	0.16	1.35	3.67	5.33	19.7	7	12.7
10038548	1	52	1	20140226	10	0	20140226	0	0	0	-	-	-	-	0	0	0	31	31	1	2	105	200	-	8	0	-	85	176	102	3.16	13.6	0.15	1.39	2.13	3.97	9.9	3.7	6.2
10038676	2	49	1	20140227	8	0	-	-	-	-	-	-	-	-	0	0	0	31	31	1	1	60	80	-	8	0	-	70	160	112.7	2.24	14.7	0.09	1.31	2.85	4.56	12.2	4.5	7.7
465311	1	52	2	20140526	27	4	20140527	0	0	0	20140609	0	0	0	1	1	0	12	11	1	1	110	400	-	15	0	1*1	81	170	126.4	2.99	13.8	0.1	1.36	3.33	5.1	15.5	4.7	10.8
465320	2	87	2	20140526	21	4	20140603	0	1	3	20140611	1	1	3	0	0	0	11	11	0	0	180	200	-	15	0	2*8	75	165	106.2	3.29	15.1	1.11	1.5	2.81	4.76	10.1	4.1	6
465427	2	63	2	20140530	20	4	20140530	0	0	0	20140610	1	1	3	1	0	0	11	11	1	2	180	300	-	18	0	1*7	70	150	95	3.09	12.7	0.11	1.57	3.07	5.14	19.9	5.2	14.7
465518	1	27	2	20140627	24	2	-	0	0	0	20140611	0	0	0	0	0	0	13	11	1	1	190	300	-	16	0	1*7	115	175	93	3.16	13.8	0.08	0.94	2.94	4.46	32.9	9.7	23.2
465572	2	64	2	20140604	20	4	20140604	0	0	0	20140616	0	0	0	1	0	0	11	11	1	2	190	300	-	18	0	1*8	70	160	114.8	3.82	13.9	0.1	0.94	3.09	4.5	6.3	1.7	4.6
465623	2	41	2	20140605	17	4	-	-	-	-	20140613	0	0	0	0	0	0	12	11	1	1	150	300	2u	15	0	1*5	65	160	114.5	3.08	14.9	0.08	1.38	1.55	3.18	13.7	3.8	9.9
465711	1	54	2	20140609	12	4	20140610	0	0	0	20140617	0	0	0	0	0	0	12	11	1	1	195	600	2u	15	0	2*4	72	170	111	2.99	14.6	0.07	1.04	3.42	4.65	9.1	2.3	6.8
525262	2	62	2	20140205	15	4	20140206	0	0	0	20140217	0	0	0	0	0	0	13	11	1	1	225	1200	4u	20	0	1*7	50	-	84	2.1	14.7	0.06	1.4	2.36	4.91	16	5	11
525546	1	48	2	20140303	9	4	20140304	0	0	0	20140310	0	0	0	0	0	0	12	11	1	1	130	400	-	15	0	-	70	-	99	2.81	14.9	0.08	1.13	2.46	4.02	11.6	4.5	7.1
525985	1	52	2	20140409	18	4	20140409	0	0	0	20140418	0	0	0	0	0	0	11	11	1	1	240	400	500	16	0	1*10	80	120	98	3.09	13.7	0.08	0.89	1.97	4.07	10.8	2.6	8.2
526389	1	44	2	20140510	15	2	20140520	0	0	0	20140528	0	0	0	0	0	0	12	11	1	2	195	500	-	18	0	1*6	80	-	97.7	2.24	14.5	0.07	1.29	2.47	4.28	17.6	5.8	11.8
464473	2	36	2	20140428	22	2	20140509	0	0	0	-	-	-	-	0	0	0	12	11	1	1	105	300	-	15	0	1*12	60	170	63	2.6	15.3	-	1.02	1.55	2.81	15	6.9	8.1
464740	2	40	2	20140507	13	4	20140509	0	0	0	20140519	0	0	0	0	0	0	11	11	1	1	195	400	2u	12	0	1*7	65	160	96.4	3.05	15.1	0.07	1.22	2.16	3.63	38.7	15.3	23.4
464767	2	31	2	20140508	21	4	20140512	0	0	0	20140522	0	0	0	0	0	0	12	11	1	1	120	200	-	15	0	2*5	70	160	100	2.81	13.6	0.11	1.23	1.89	3.73	11.1	3.6	7.5
464778	2	60	2	20140508	15	4	20140509	0	0	0	20140520	0	0	0	0	1	0	11	11	1	1	165	200	-	12	0	1*11	65	160	104	3.43	14	0.12	1.34	2.77	4.44	20.1	5.8	14.3
464887	1	23	2	20140512	10	4	20140513	0	0	0	20140520	0	0	0	0	0	0	12	11	1	1	120	500	-	12	0	1*7	80	170	126.4	3.12	13.4	0.09	0.82	5.7	7.52	14	5.1	8.9
464017	1	61	2	20140512	16	4	20140513	0	0	0	20140521	0	0	0	0	0	0	12	11	1	1	90	300	-	12	0	2*7	65	175	130.9	3.12	14.2	0.08	1	2.89	4.57	11.6	2.7	8.9
465010	1	43	2	20140515	17	2	20140516	0	0	0	20140523	0	0	0	1	0	0	13	11	1	1	150	800	-	12	0	1*6	75	162	112.7	2.12	16.4	0.16	1.23	3.81	5.53	26.9	5.9	21
465119	2	56	1	20140519	15	0	20140520	0	0	0	20140527	0	0	0	0	0	0	13	11	1	1	195	1000	4u	12	0	1*7	-	-	119	3.06	13.9	0.2	1.56	3.91	5.81	8.8	1.8	7
465127	2	49	2	20140519	12	0	-	0	0	0	20140528	0	0	0	0	0	0	11	11	1	1	105	300	-	15	0	1*7	67	150	112	2.57	14.5	0.06	1.24	3.65	5.25	8.8	1.7	7.1
465238	1	39	2	20140522	12	4	20140528	0	0	0	-	-	-	-	0	0	0	12	11	1	1	160	800	-	15	0	1*6	70	175	100.4	2.84	13.5	0.1	-	-	1.26	15.4	2.9	12.5
465247	2	50	2	20140522	19	4	20140526	0	0	0	20140802	1	2	3	0	0	0	11	11	1	1	145	400	-	15	0	1*5	53	158	118.2	4.22	13	0.49	1.75	4.76	6.94	11.4	2.6	8.8
10032670	1	25	1	20131231	17	4	-	-	-	-	-	-	-	-	0	0	0	12	12	0	0	90	50	-	8	0	0	61	158	82.3	2.34	18	0.11	0.91	2.21	3.34	25.7	10.9	14.8
10037466	2	38	1	20140218	11	0	20140219	0	0	0	-	-	-	-	0	0	0	12	12	0	0	75	350	130	6	0	0	65	160	118.2	3.32	14.1	0.11	1.79	2.37	4.82	8.4	2.8	5.6
10037683	2	14	1	20140219	19	1	20140220	0	0	0	-	-	-	-	0	0	0	11	12	0	0	240	300	-	6	0	2*3	75	164	102	2	15.8	0.49	1.28	3.16	4.65	10.1	3.5	6.6
10038322	2	19	1	20140224	22	1	20140226	0	0	0	-	-	-	-	0	0	0	12	12	0	0	120	200	-	6	0	2*7	52	170	103.2	3.29	14.7	0.15	1.74	2.53	4.58	16.1	4.2	11.9
10038577	1	19	1	20140226	13	1	20140227	0	0	0	-	-	-	-	0	0	0	12	12	0	0	180	200	-	6	0	3*7	70	178	98	2.75	13.7	0.07	1.16	2.64	3.84	6.9	3.8	3.1
10039378	1	57	1	20140304	10	0	20140306	0	0	0	-	-	-	-	0	0	0	31	31	1	2	100	100	-	6	0	2*5	63	160	92.8	2.61	14.8	0.07	1.13	2.72	4.26	7.8	3.6	4.2
10039806	2	47	——	20140308	17	0	20140310	0	0	0	-	-	-	-	1	0	0	31	31	1	1	150	100	-	5	0	-	65	160	91.6	3.12	14.4	0.07	1.29	2.92	4.37	7.4	2.6	4.8
10039810	2	59	1	20140306	13	0	-	-	-	-	-	-	-	-	1	0	1	31	31	1	1	120	100	-	10	0	-	74	165	100.4	2.58	14.7	0.1	1.33	3.41	5.14	15.4	4.1	11.3
10039816	1	65	1	20140308	18	0	20140310	0	0	0	20140324	0	0	0	1	0	0	32	31	1	1	135	200	-	8	0	2*7	70	175	81.4	3.64	15.7	0.18	0.97	3.37	4.45	24.5	9.4	15.1
10040492	1	46	1	20140313	11	0	20140314	0	0	0	-	-	-	-	1	0	0	31	31	1	2	105	100	-	7	0	-	80	170	96	2.18	14.6	0.06	0.98	2.73	4.24	8.2	3.1	5.1
10040590	1	49	1	20140314	17	0	20140315	0	0	0	20140324	0	0	0	0	1	0	31	31	1	1	110	300	-	8	0	-	92	175	114.5	2.34	15.2	0.08	1.01	3.84	5.09	11.1	3.2	7.9
10041182	1	52	1	20140319	13	0	20140321	0	0	0	-	-	-	-	0	0	0	31	31	1	1	150	100	-	10	0	-	70	170	93	1.63	16.8	0.09	1.81	3.36	5.75	20.4	5.1	15.3
10041345	2	46	1	20140320	13	0	20140321	0	0	0	-	-	-	-	0	0	0	31	31	1	1	60	200	-	7	0	-	75	170	128.6	3.32	13.8	0.13	0.99	3.98	5.4	8.2	1.8	6.4
10041347	2	59	1	20140320	14	0	-	-	-	-	-	-	-	-	0	0	0	31	31	1	1	150	300	-	7	0	-	68	158	116.3	3.52	13.5	0.22	1.58	3.89	5.91	9.2	2.1	7.1
10041887	2	42	1	20140325	7	0	-	-	-	-	-	-	-	-	0	0	0	31	31	1	1	80	100	-	6	0	-	69	169	95	3.39	13.2	0.16	1.09	3.33	4.52	10.3	2.3	8
10042176	1	56	1	20140327	11	0	-	-	-	-	-	-	-	-	0	0	0	31	31	1	2	120	200	-	7	0	-	75	175	130.9	3.22	13.6	0.1	1.23	4.15	6.64	17.4	4	13.4
10042317	1	51	1	20140328	11	0	20140330	0	0	0	-	-	-	-	0	0	0	31	31	1	1	120	100	-	8	0	3*4	76	177	116.3	2.79	14.4	0.11	1.12	2.48	3.87	6.6	2.5	4.1
10042387	1	48	1	20140329	13	0	20140401	0	0	0	-	-	-	-	0	1	0	31	31	1	3	150	150	-	8	0	2*5	85	171	124.2	3.6	13.2	0.27	0.84	3.69	5.39	10.2	2.6	7.6
10042889	2	56	1	20140402	14	0	20140403	0	0	0	-	-	-	-	1	1	0	31	31	1	3	120	200	-	8	0	-	75	-	90	3.31	13.9	0.15	1.51	4.14	6.31	9.3	2.3	7
10042928	1	61	1	20140402	16	0	-	-	-	-	-	-	-	-	1	1	1	31	31	1	2	120	200	-	8	0	-	60	-	114	4.67	12.4	0.15	0.64	1.87	7.2	11.3	3.3	8
10043082	1	49	1	20140404	11	0	-	-	-	-	-	-	-	-	0	0	0	31	31	1	1	90	200	-	7	0	-	70	170	106	2.2	16	0.17	1.19	4.46	-	14	3	11
10043441	2	50	1	20140407	9	0	20140415	0	0	0	-	-	-	-	0	0	0	31	31	1	2	90	100	-	8	0	2*5	45	155	92	2.72	14.1	0.18	1.36	3.49	5.33	14.8	3.8	11
10043516	2	57	1	20140408	17	0	20140410	0	0	0	-	-	-	-	0	0	0	31	31	1	1	90	200	-	7	0	-	80	170	114.5	3.08	13.9	0.12	1.52	3.33	5.27	25.1	6.3	18.8
10043545	1	45	1	20140408	15	0	20140410	0	0	0	-	-	-	-	1	0	0	31	31	1	3	130	300	-	8	0	-	85	180	111	2.99	14	0.13	0.93	2.55	4.04	28.9	9.1	19.8
10043878	1	42	1	20140410	14	0	-	-	-	-	-	-	-	-	0	0	0	31	31	1	2	90	50	-	7	0		70	175	112.7	2.73	14	0.08	1.25	2.96	4.5	11.1	3.7	7.4
10044793	1	62	1	20140417	11	0	-	-	-	-	-	-	-	-	1	1	0	31	31	1	1	-	-	-	7	0	-	75	165	104.7	3.6	12.6	0.14	0.95	3.02	5.11	22	4.9	17.1
10044809	1	43	1	20140417	15	0	20140417	0	0	0	-	-	-	-	0	0	0	31	31	1	1	90	200	-	8	0	-	70	175	81	1.94	14	0.08	0.84	2.64	3.98	11.9	4.2	7.7
10045000	1	64	1	20140419	15	0	20140422	0	0	0	-	-	-	-	1	1	0	31	31	1	2	170	300	-	8	0	-	78	174	108	2.9	13.2	0.1	0.92	3.56	5.48	16.7	3.9	12.8
10045191	2	57	1	20140421	25	0	-	-	-	-	-	-	-	-	0	0	0	31	31	1	2	75	200	-	7	0	1*3	70	160	140.9	3.15	14.3	0.16	0.93	3.72	5.08	8.5	5.5	5
10045248	1	77	1	20140421	12	0	20140421	0	0	0	-	-	-	-	0	0	0	31	31	1	4	105	100	-	9	0	-	80	175	120.1	2.61	15.3	0.19	1.58	4.92	6.92	10.9	3.4	7.5
10045653	1	58	1	20140424	13	0	20140425	0	0	0	-	-	-	-	1	0	0	31	31	1	2	90	100	-	7	0	-	60	180	120.1	2.9	14.7	0.11	1.03	3.67	5.48	10.8	2.4	8.4
10045786	2	49	1	20140425	19	0	20140428	0	0	0	20140513	1	1	3	0	0	0	31	31	1	2	85	300	-	7	0	2*7	69	162	118.2	3.08	14	0.35	1.61	3.87	6.01	14.8	3.4	11.4
10045813	2	57	1	20140425	24	0	20140427	0	0	0	-	-	-	-	1	0	0	31	31	1	2	130	200	-	8	0	3*4	60	160	122.1	3.25	14.7	0.12	0.89	3.76	6.29	9.9	1.8	8.1
10033544	1	31	2	20140107	14	4	20140108	0	0	0	-	-	-	-	0	0	0	14	13	1	2	140	300	-	14	0	-	76	172	111	3.96	12.2	0.42	1.28	4.72	6.43	19.6	6.9	12.7
10037975	1	31	1	20140221	17	0	20140224	0	0	0	20140303	0	0	0	0	0	0	14	13	1	4	200	700	-	18	0	1*5	85	172	74	4.22	12.4	0.75	0.97	3.72	5.08	20.3	9.9	10.4
10039209	1	58	1	20140303	24	0	20140305	1	1	3	20140317	0	0	0	0	0	0	14	13	1	2	110	300	-	14	0	1*9	-	176	97.7	5.05	12.2	1.28	1.07	1.98	3.6	23.2	11.7	11.5
10044034	2	34	1	20140411	14	0	20140414	0	0	0	20140424	0	0	0	0	0	0	14	13	1	2	150	300	-	14	0	1*5	60	-	96.4	4.57	12.5	0.91	1.09	2.42	3.76	9.6	3.8	5.8
464096	2	27	2	20140414	16	1	-	-	-	-	-	-	-	-	0	0	0	14	13	1	2	240	300	-	20	0	1*7	60	-	-	-	17.5	0.49	-	-	5.7	17.4	4.7	12.7
10037539	1	42	2	20140218	19	2	20140219	0	0	0	-	-	-	-	0	0	0	14	13	1	2	130	200	-	16	0	1*7	65	-	84	3.23	13.3	0.49	1.17	2.42	3.88	19.2	8.5	10.7
10040919	1	50	1	20140317	12	0	20140319	0	0	0	20140328	0	0	0	0	0	0	14	13	1	2	150	200	-	25	0	2*9	80	170	96.4	5.81	11.9	0.81	1.11	3.44	5.3	55.1	16.3	38.8
10043032	1	47	1	20140403	18	0	20140405	0	0	0	20140418	0	0	0	0	0	0	14	13	1	2	120	300	-	20	0	1*12	80	-	100	3.99	11.9	0.44	1.12	4.41	6.56	17.9	4.4	13.5
10046947	1	40	2	20140505	9	4	20140506	0	0	0	-	-	-	-	0	0	0	14	13	1	2	135	200	-	16	0	1*4	80	173	90	3.99	12	1.3	1.52	3.96	5.52	28.9	7.5	20.5
10051832	1	42	1	20140516	15	2	20140618	0	0	0	-	-	-	-	0	0	0	14	13	1	2	165	800	-	16	0	2*11	107	172	95.2	4.45	12.5	1.1	0.89	2.68	3.8	17.8	7.9	9.9
10041204	2	41	1	20140319	18	0	20140321	0	0	0	20140402	0	0	0	0	0	0	14	13	1	2	210	900	-	15	0	3*10	50	160	83	2.62	15.1	0.39	0.93	1.9	3.23	5.8	1.8	4
10042145	1	56	1	20140327	12	0	20140317	0	0	0	-	-	-	-	0	0	0	14	13	1	2	120	600	-	15	0	1*8	70	175	109.4	2.13	14.1	4.15	1.33	3.18	4.84	27.9	8.4	19.5
10044030	2	47	1	20140411	24	0	20140413	0	0	0	-	-	-	-	1	0	0	14	13	1	1	130	400	2u	15	0	2*13	65	160	104.7	3.36	13.6	0.32	1.32	2.65	4.43	10.8	3.1	7.7
10046661	2	32	1	20140504	15	0	-	-	-	-	-	-	-	-	0	0	0	22	13	1	3	300	400	-	15	0	2*12	52	-	106	3.27	13.1	0.14	1.4	2.81	4.63	8.3	0.5	7.8
10047117	1	29	1	20140506	18	0	20140508	0	0	0	-	-	-	-	0	0	0	14	13	1	3	300	900	2u	15	0	3*15	85	175	92	2.34	14.1	0.4	1.37	2.87	4.46	15.7	4.6	11.1
10049707	1	56	1	20140528	14	0	20140528	0	0	0	-	-	-	-	0	0	0	14	13	1	1	120	400	150	10	0	1*6	-	-	103.2	5.28	11.8	0.76	1.12	2.94	4.24	22.8	7.5	15.3
10050231	1	21	1	20140602	12	0	20140603	0	0	0	20140609	0	0	0	0	0	0	22	13	1	2	180	700	-	15	0	-	80	175	83.3	3.36	13.5	0.22	1.21	3.19	4.69	12.5	3.3	9.2
10016284	1	45	1	20140806	13	0	20130813	0	0	0	-	-	-	-	1	1	0	14	13	1	2	110	500	-	14	0	1*5	82	-	106	4.52	11.8	0.2	0.85	2.35	5.11	32.7	6.3	26.4
10018973	1	49	1	20130812	9	0	20130813	0	0	0	20130820	0	0	0	0	0	0	22	13	1	2	120	200	-	20	0	1*4	75	170	113	4	12.1	0.83	0.93	4.29	5.43	10.9	3.1	7.8
10018592	1	60	1	20130826	13	0	20130827	0	0	0	20130902	0	0	0	0	0	0	14	13	1	2	135	300	-	14	0	1*4	75	-	94	4.46	12.9	0.37	0.86	2.22	3.28	15	7.4	7.6
10022263	1	59	1	20140930	14	0	20130930	0	0	0	-	-	-	-	0	0	0	14	13	1	2	120	400	-	14	0	1*5	67	173	124.8	4.66	12	0.8	0.97	2.98	4.55	21.2	7.2	14
10027164	1	25	1	20131110	11	0	20131112	0	0	0	20131118	0	0	0	0	0	0	14	13	1	2	180	400	-	14	0	1*5	-	-	91	2.61	14.8	0.75	1.45	2.84	4.37	15.1	6.5	8.6
457537	2	47	2	20130825	16	2	20130903	0	0	0	-	-	-	-	0	0	0	14	13	1	2	140	500	-	14	0	-	60	160	95.1	3.7	13.7	0.3	1.15	2.78	4.36	21	6.6	14.4
10011701	1	53	2	20130701	14	4	20130702	0	0	0	20130715	0	0	0	0	0	0	14	13	1	2	180	400	-	20	0	1*10	68	-	83.3	3.36	13.5	0.22	1.21	3.19	4.69	12.5	3.3	9.2
10016364	2	47	1	20130807	15	0	20130808	0	0	0	-	-	-	-	0	0	0	14	13	1	2	75	300	-	20	0	3*12	60	-	106	4.46	12.1	0.88	1.06	1.91	3.45	18.2	7.3	10.9
10023138	1	54	1	20131008	16	0	20131010	0	0	0	20131023	0	0	0	0	0	0	14	13	1	2	135	400	2u	25	0	1*9	60	170	109	4.59	13.6	0.63	1.42	2.05	3.59	12.5	5.9	6.6
10029106	2	39	1	20131127	10	0	20131128	0	0	0	-	-	-	-	0	0	0	14	13	1	2	120	200	-	15	0	1*7	65	169	99	4.39	13.4	0.66	1.52	1.88	3.95	21.9	7.8	14.1
10014104	1	50	1	20130719	13	0	20130721	0	0	0	-	-	-	-	0	0	0	14	13	1	2	130	500	-	12	0	8*9	-	-	95.1	3.8	12.5	0.54	1.11	3.75	5.25	23.5	6.6	16.9
465084	1	60	2	20140519	12	4	-	-	-	-	-	-	-	-	1	0	1	31	31	1	2	120	150	-	5	0	-	75	172	103.2	2.9	14	0.12	0.95	1.28	2.53	14.9	5.8	9.1
526297	1	44	2	20140511	8	4	20140512	0	0	0	-	-	-	-	0	0	0	31	31	1	1	105	150	-	5	0	-	60	172	120.1	2.9	13.7	0.06	2.14	2.33	4.7	19.9	5.6	14.3
10052781	1	29	1	20140625	6	0	20140625	0	0	0	-	-	-	-	0	0	0	33	31	1	1	75	30	-	4	0	-	70	175	101.8	3.4	12.5	0.05	1.01	4.02	5.33	19.9	5.2	14.7
10032521	1	27	1	20131230	15	0	20131231	0	0	0	20140108	0	0	0	0	0	0	12	11	1	1	140	600	-	20	0	1*7	95	163	111	2.57	15.9	0.07	0.82	3.28	4.36	9.4	3.2	6.2
10032525	1	54	1	20131230	18	0	20140102	0	0	0	20140110	0	0	0	1	0	0	11	11	1	2	180	1100	2u	16	0	1*9	-	-	135	2.87	15.1	0.11	0.77	4.15	5.65	12.9	3.8	9.1
10032784	2	53	2	20140101	15	4	20140102	0	0	0	20140110	0	0	0	0	0	0	11	11	1	1	120	400	-	16	0	1*12	-	-	115	3.06	15.4	0.1	1.09	3.34	4.93	11.6	3	8.6
10032845	1	48	2	20140102	13	2	20140103	0	0	0	20140113	0	0	0	1	0	0	11	11	1	1	150	400	-	20	0	1*9	110	175	127	3.68	13.7	0.07	0.92	3.68	5.1	8.8	3.1	5.7
10032861	2	53	1	20140102	15	4	20140103	0	0	0	20140113	0	0	0	1	0	1	13	11	1	1	80	300	-	16	0	3*11	70	155	127	2.84	13.5	0.07	0.86	2.92	4.15	8.4	3	5.4
10033094	2	67	1	20140103	38	0	20140108	0	1	3	20140121	1	2	3	0	0	0	13	11	1	1	180	500	-	25	0	1*10	50	160	120.1	4.7	15.3	0.49	1.4	4.81	6.62	6.8	3.4	3.4
10033142	1	37	1	20140104	16	0	20140105	0	0	0	20140113	0	0	0	0	0	0	11	11	1	2	200	1000	2u+200	25	0	1*7	85	180	111	2.28	17.4	0.14	0.83	4.2	5.25	17.2	5.2	12
10033160	2	59	1	20140104	12	0	20140106	0	0	0	20140113	0	0	0	0	0	0	11	11	1	1	135	500	-	20	0	2*7	72	160	109.4	3.36	16.4	0.13	1.21	4.69	6.55	11.2	2.6	8.6
10033509	1	62	1	20140107	15	0	20140108	0	0	0	20140116	0	0	0	0	0	0	13	11	1	2	200	1000	-	25	0	2*7	75	170	125	3.23	14.3	0.11	0.98	4.07	6.12	15	4.2	10.8
10033871	2	46	1	20140110	15	0	20140113	0	0	0	20140121	0	0	0	0	0	0	11	11	1	1	105	300	-	20	0	1*8	68	168	112.7	2.07	16.7	0.14	1.14	4.74	6.49	12.3	2.9	9.4
10034084	2	58	1	20140113	23	0	20140114	0	0	0	20140128	0	0	0	1	0	0	13	11	1	1	180	300	-	20	0	2*8	83	158	109	2.37	16.4	0.21	1.26	2.77	4.38	10.2	3.2	7
10034573	2	41	1	20140117	12	0	20140118	0	0	0	20140128	0	0	0	0	0	0	11	11	1	1	120	700	-	20	0	1*7	95	-	95.2	3.12	14.8	0.13	1.12	3.3	4.78	17.5	5.3	12.2
10034740	1	47	2	20140119	14	4	20140120	0	0	0	20140128	0	0	0	0	0	0	12	11	1	1	120	300	-	12	0	1*8	-	170	95	2.54	12	0.13	1.09	3.78	5.9	11.3	4.5	6.8
10034772	2	71	1	20140120	16	4	20140120	0	0	0	-	-	-	-	0	0	0	11	11	1	1	80	400	-	12	0	1*12	60	160	-	-	-	-	1.32	5.61	7.7	12	3.2	8.8
10034776	2	30	1	20140120	9	0	20140120	0	0	0	20140128	0	0	0	0	0	0	12	11	1	1	195	300	-	20	0	1*6	65	160	92	3.09	12	0.18	0.93	3.2	4.76	11.1	4.1	7
10035077	2	41	2	20140123	14	0	20140124	0	0	0	20140202	0	0	0	0	0	0	12	11	1	1	155	600	-	15	0	2*8	70	160	111	2.66	16	0.1	1.26	3.84	5.08	19.8	5.8	14
10035593	2	70	1	20140204	17	0	20140205	0	0	0	20140218	0	0	0	1	1	0	11	11	1	1	120	800	-	20	0	2*10	70	163	118.2	2.45	17.3	0.4	1	3.8	5.62	7.5	2.2	5.3
10035599	2	70	1	20140204	15	0	20140206	0	0	0	20140214	0	0	0	1	0	0	11	11	1	2	150	600	-	16	0	1*8	60	155	106.2	3.52	14.8	0.28	1	2.61	5.56	5.3	1.5	3.8
10035844	2	48	2	20140206	13	4	20140207	0	0	0	20140217	0	0	0	1	0	0	12	11	1	1	130	300	-	16	0	1*7	65	160	87	2.05	14.6	0.09	1.08	2.48	4.79	10.4	2.5	7.9
10036174	1	28	1	20140208	11	0	20140210	0	0	0	20140218	0	0	0	0	0	0	12	11	1	1	150	300	-	20	0	1*9	65	175	80	2.64	14.1	0.1	1.39	3.59	7.49	10.9	4.8	6.1
10036213	2	38	2	20140208	14	4	20140210	0	0	0	20140220	0	0	0	0	0	0	12	11	1	1	150	400	-	20	0	1*5	70	158	82	2.18	14.7	0.05	1.33	2.7	5.17	3.3	8.4	12.9
10036222	1	49	1	20140208	12	0	20140209	0	0	0	20140218	0	0	0	0	0	0	13	11	1	1	180	400	-	20	0	-	85	168	82	2.18	14.7	0.05	1.36	2.7	4.32	22.4	9.3	13.1
10036321	2	53	1	20140210	14	0	20140211	0	0	0	20140220	0	0	0	0	0	0	13	11	1	1	180	600	4u	20	0	2*11	60	160	114.5	3.15	15.3	0.15	1.09	2.63	5.01	8.1	2.8	5.3
10036328	2	43	2	20140210	10	2	20140211	0	1	3	20140221	1	1	3	0	0	0	12	11	0	0	120	300	-	16	0	2*7	58	158	103.2	2.58	15.9	0.19	1.33	3.32	5.11	8.8	2.1	6.7
10036415	1	55	2	20140210	15	4	20140211	0	0	0	20140221	0	0	0	0	0	0	12	11	1	1	180	400	-	20	0	1*10	80	-	112.7	2.93	15.1	0.06	0.58	2.77	5.15	10.2	3.2	7
10038700	2	26	1	20140227	12	0	20140228	0	0	0	20140305	0	0	0	0	0	0	12	11	1	1	170	600	-	14	0	1*5	56	160	114.5	2.22	15.8	0.09	1.35	2.02	3.46	6.9	2.2	4.7
10039654	2	44	2	20140306	17	4	20140307	0	0	0	20140317	0	0	0	0	0	0	12	11	1	1	165	400	-	16	0	1*4	74	-	135.4	1.99	18	0.1	0.74	2.99	4.56	6.2	1.7	4.5
10039731	1	28	1	20140307	15	4	20140310	0	0	0	20140317	0	0	0	0	0	0	12	11	1	1	120	600	-	15	0	1*6	75	178	95.2	2.56	14.9	0.09	0.89	2.21	3.45	10.6	4.5	6.1
10040303	1	22	1	20140312	14	4	20140313	0	0	0	-	-	-	-	0	0	0	12	11	1	1	165	500	-	14	0	-	65	-	114.5	3.82	12.9	0.05	1.3	2.42	4.5	8.3	3.1	5.2
10040931	1	18	1	20140317	13	1	20140319	0	0	0	20140326	0	0	0	0	0	0	12	11	1	1	170	1000	-	15	0	1*5	80	172	92	2.84	13.5	3.92	0.91	3.36	4.49	8.2	2.7	5.5
10042464	1	44	1	20140330	16	0	20140330	0	0	0	20140407	0	0	0	0	0	0	12	11	1	1	180	800	-	15	0	1*12	80	175	95	2.34	15.6	0.09	1.11	2.61	4.37	19.2	6.9	12.3
10042705	1	33	1	20140331	17	0	-	-	-	-	-	-	-	-	0	0	0	12	11	1	1	165	400	-	14	0	1*5	75	-	80	3.09	13.3	0.08	0.61	2.05	3.42	5.4	1.7	3.7
10043000	1	18	2	20140403	19	1	-	-	-	-	-	-	-	-	0	0	0	12	11	1	1	80	100	-	15	0	1*5	70	175	82	2.32	15.3	0.06	1.13	2.4	3.76	25.1	11.8	13.3
10043391	1	29	2	20140407	18	2	-	-	-	-	20140425	0	0	0	0	0	0	12	11	1	1	210	500	-	16	0	1*5	80	175	92	2.45	14.3	0.06	1.03	3.32	5.46	13.3	2.9	10.4
10043882	2	38	1	20140410	14	0	20140410	0	0	0	20140418	0	0	0	0	0	0	12	11	1	1	180	400	-	15	0	1*6	90	-	106.2	3.08	15.1	0.17	1.17	3.35	5.09	11.2	2.8	8.4
10044031	2	42	1	20140411	19	0	-	-	-	-	-	-	-	-	0	0	0	12	11	1	1	180	1000	-	15	0	1*14	70	-	-	-	-	-	-	-	4.82	11.9	2.8	9.1
10044452	1	45	1	20140414	9	0	20140416	0	0	0	20140421	0	0	0	0	0	0	12	11	1	1	240	400	-	12	0	1*5	65	-	109.4	2.73	14.5	0.09	1.33	2.56	4.23	11.6	4	7.6
10045665	2	27	1	20140424	14	0	20140425	0	0	0	20140430	0	0	0	0	0	0	12	11	1	1	215	600	-		0	1*5	75	168	114.5	3.32	13	0.16	1.28	3.79	5.34	17.7	4.9	12.8
10045943	1	43	1	20140427	3	4	20140428	0	0	0	-	-	-	-	0	0	0	12	11	1	0	-	-	-	-	0	-	105	183	107.8	3.12	14.2	0.05	1.09	3.09	4.43	18.3	5.1	13.2
10046152	2	31	1	20140428	14	0	20140429	0	0	0	-	-	-	-	0	0	0	12	11	1	1	345	1000	2u+600	12	0	1*3	65	165	89	3.47	13.4	0.14	0.9	2.37	3.71	11.9	3.2	8.7
10046725	1	26	1	20140504	12	0	20140505	0	0	0	20140512	1	1	3	0	0	0	12	11	1	1	165	800	-	15	0	1*6+4*4	85	175	111	2.81	13.1	0.1	1.06	3.44	5.18	13.9	3.5	10.4
10046769	1	23	1	20140505	12	4	20140505	0	0	0	20140512	0	0	0	0	0	0	12	11	1	1	210	300	-	15	0	1*5	60	175	111	2.76	14.7	0.11	1	2.48	3.82	5.8	1.7	4.1
10047653	1	35	2	20140511	12	4	20140512	0	0	0	20140519	0	0	0	0	0	0	12	11	1	1	190	300	-	15	0	1*5	98	179	120.1	3.29	13.1	0.02	1.06	4.44	5.46	10.5	3.2	7.3
10047735	1	39	1	20140512	9	1	20140512	0	0	0	20140519	0	0	0	0	0	0	12	11	1	1	180	300	-	15	0	1*6	80	172	87	3.74	12.8	0.11	0.98	2.83	4.9	20.1	4.9	15.2
10047828	2	25	1	20140512	15	0	-	-	-	-	20140521	0	0	0	0	0	0	12	11	1	1	190	400	-	15	0	1*3	50	-	83	2	15.6	0.17	1.45	2.05	3.64	9.5	2.6	6.5
10048223	2	22	1	20140515	15	0	-	-	-	-	-	-	-	-	0	0	0	12	11	1	1	150	400	-	15	0	1*5	62	160	97.7	2.76	14.8	0.09	1.36	2.15	3.64	9.1	1.8	7.3
10041234	1	47	1	20140319	7	0	20140321	0	0	0	-	-	-	-	0	0	0	31	31	1	1	105	100	-	4	0	-	75	170	128.6	3.02	14.1	0.05	0.98	3.16	4.95	11.5	2.8	8.7
10042048	2	51	1	20140326	13	0	20140328	0	0	0	-	-	-	-	0	0	0	31	31	1	2	120	150	-	8	0	-	50	160	104	2.67	14.4	0.11	1.39	3.88	5.64	12	2.5	9.5
10041627	1	47	1	20140323	4	0	20140325	0	0	0	-	-	-	-	0	0	0	31	31	1	1	130	100	-	4	0	-	75	-	130.9	2.24	14.6	0.11	1.28	2.21	4.06	8.3	2.4	5.9
10042482	1	63	1	20140330	11	0	20140401	0	0	0	-	-	-	-	0	0	0	32	31	1	1	70	100	-	4	0	-	65	175	90.5	3.52	15.2	0.12	0.94	2.7	3.98	8.9	3.6	5.3
10042985	1	51	1	20140403	13	0	20140405	0	0	0	-	-	-	-	0	0	0	31	31	1	1	100	200	-	4	0	-	70	-	114	2.67	14.9	0.21	1.39	3.43	5.24	14.3	3.9	10.4
10043043	2	61	1	20140403	20	1	20140405	0	0	0	-	-	-	-	0	0	0	31	31	1	2	60	200	-	8	0	-	60	-	98	2.34	15	0.15	1.25	3.76	5.47	11.2	2.7	8.5
10043301	1	37	1	20140407	7	0	-	-	-	-	-	-	-	-	0	0	0	31	31	1	1	90	200	-	4	0	-	65	-	102	2	15.1	0.09	1.53	2.79	4.6	12.1	3.1	9
10043403	2	41	——	20140407	7	0	-	-	-	-	-	-	-	-	1	0	0	31	31	1	2	120	200	-	8	0	-	60	-	96	2.57	14.5	0.09	1.2	4.05	5.48	7.8	1.9	5.9
10043499	1	63	1	20140408	7	0	-	-	-	-	-	-	-	-	0	0	0	31	31	1	1	80	200	-	4	0	-	70	-	89	2.52	14.2	0.13	1.18	2.38	3.88	13.2	4.4	8.8
10043508	1	58	1	20140408	7	0	-	-	-	-	-	-	-	-	0	0	0	31	31	1	1	60	200	-	4	0	-	70	-	122.1	4.06	13.1	0.17	1.08	3.66	4.99	13.5	3.5	10
10044503	2	33	1	20140415	10	0	-	-	-	-	-	-	-	-	0	0	0	31	31	1	1	95	200	-	4	0	-	70	163	111	3.44	13.6	0.15	1.02	4.01	5.56	14.5	5	9.5
10045379	1	42	1	20140422	8	0	20140424	0	0	0	-	-	-	-	0	0	0	31	31	1	1	95	300	-	4	0	-	51	163	-	-	-	-	1.19	2.65	4.18	11.9	3.7	8.2
10045528	2	62	1	20140423	10	0	20140423	1	1	3	-	-	-	-	1	0	1	31	31	1	2	75	100	-	8	0	-	85	160	114.5	2.71	14.9	0.5	1.13	3.35	5.46	14.1	4.1	10
10045533	1	54	1	20140423	10	0	20140424	0	0	0	-	-	-	-	0	0	0	31	31	1	1	90	300	-	4	0	-	90	175	128.6	2.76	14.6	0.08	0.98	1.7	3.45	13.2	4.8	8.4
10045678	1	49	1	20140424	30	0	-	-	-	-	-	-	-	-	0	0	0	31	31	1	1	105	300	-	4	0	-	95	180	82.3	6	13.3	1.34	0.52	2.58	5.23	25.1	6.8	22.3
10046035	2	72	2	20140428	7	4	20140429	1	1	3	-	-	-	-	0	0	0	31	31	1	1	130	70	-	4	0	-	50	-	98	3.13	13.4	0.14	1.73	4.28	6.73	15.9	2.9	13
10046113	2	52	1	20140428	17	0	20140428	0	0	0	-	-	-	-	0	0	0	31	31	1	1	130	70	-	6	0	-	70	-	109.4	3.08	11.9	0.07	1.43	2.6	4.52	10.4	3.4	7
10046618	2	58	1	20140504	9	0	20140505	0	0	0	-	-	-	-	0	0	0	31	31	1	1	105	200	-	10	0	-	65	164	87.2	2.17	15.5	0.08	1.01	2.99	4.54	16.8	4.5	12.3
10046705	1	9	1	20140504	9	0	20140508	0	0	0	-	-	-	-	1	0	0	31	31	1	1	110	200	-	6	0	-	75	175	109.4	3.15	13.1	0.7	0.78	2.35	5.64	9.1	2.4	6.7
10047010	1	42	1	20140506	8	0	-	-	-	-	-	-	-	-	0	1	0	31	31	1	1	120	100	-	6	0	-	75	170	102	3.35	13.1	0.04	0.83	2.53	4.99	21.2	4.7	16.5
10047176	2	41	1	20140507	9	0	-	-	-	-	-	-	-	-	0	0	0	31	31	1	1	120	200	-	6	0	-	65	-	112.7	3.22	14.5	0.21	1.43	2.27	3.9	12	3.3	8.7
10047601	1	70	1	20140511	8	0	20140513	0	0	0	-	-	-	-	0	0	0	31	31	1	1	75	100	-	6	0	-	81	175	111	2.4	15.7	0.31	1.77	3.13	5.02	26.2	7.8	18.4
10047899	1	67	1	20140514	16	0	20140516	0	0	0	-	-	-	-	0	0	0	31	31	1	1	85	100	-	6	0	-	70	170	92	2.57	14.1	0.12	1.59	3.08	4.9	11.4	1.8	9.6
10048152	1	56	1	20140519	10	0	-	-	-	-	-	-	-	-	0	0	0	31	31	1	2	90	50	-	8	0	-	90	170	98	2.18	14.6	0.09	1.04	2.49	3.92	13.9	4.8	9.1
10048290	2	35	1	20140516	9	0	20140517	0	0	0	-	-	-	-	0	0	0	31	31	1	1	80	100	-	4	0	-	65	157	106.2	2.05	16.3	0.14	1.14	1.81	2.98	10.1	2.6	7.5
10048364	1	33	1	20140517	7	0	20140519	0	0	0	-	-	-	-	0	0	0	31	31	1	1	90	100	-	6	0	-	69	165	101.8	1.66	17.1	0.13	1.11	1.96	3.64	20.7	6.4	14.5
10048393	1	35	1	20140517	9	0	-	-	-	-	-	-	-	-	0	0	0	31	31	1	1	90	200	-	6	0	-	60	165	130.9	2.61	15.2	0.05	1.02	3.8	5.48	12.8	2.6	10.2
10048554	1	72	1	20140519	15	0	20140521	0	0	0	-	-	-	-	1	0	0	31	31	1	1	45	50	-	10	0	-	75	175	96	2.96	14.7	0.41	1.16	3.29	4.89	12.1	3.1	9
10046226	2	65	1	20140505	10	0	-	-	-	-	-	-	-	-	0	0	0	31	31	1	1	90	150	-	5	0	1*6	66	162	103.2	2.99	15.4	0.78	1.83	2.7	5.02	12.8	3.2	9.6
10046934	2	60	1	20140505	13	0	20140507	0	0	0	-	-	-	-	0	1	1	31	31	1	1	90	100	-	5	0	-	52	155	117	2.78	13.7	0.11	1.53	3.58	5.66	15.8	3.2	12.6
10047144	1	47	1	20140507	10	0	20140508	0	0	0	-	-	-	-	0	0	0	31	31	1	1	75	100	-	5	0	-	-	-	13.83	3.68	13.1	0.11	1.12	3.62	5.1	11.4	2.7	8.7
10047685	1	57	1	20140512	8	0	-	-	-	-	-	-	-	-	0	0	0	31	31	1	1	105	100	-	5	0	-	70	-	120.1	2.84	14.3	0.19	1.56	3.44	6.08	7.8	1.7	6.1
10047832	1	50	1	20140512	8	0	20140513	0	0	0	-	-	-	-	1	0	0	31	31	1	1	100	100	-	5	0	-	79	173	92	2.04	15	0.1	1.08	2.62	4	11.4	3.2	8.2
10048090	1	55	1	20140514	8	0	20140514	0	0	0	-	-	-	-	0	0	0	31	31	1	1	105	100	-	5	0	-	70	170	124.2	2.34	15.1	0.09	0.96	2.79	3.9	12.8	3	9.8
10048314	2	57	1	20140516	12	0	20140516	0	0	0	-	-	-	-	0	0	0	31	31	1	1	90	100	-	5	0	-	65	160	138.3	3.32	14.9	0.12	1.26	2.97	4.67	11.4	2.2	9.2
10048447	2	66	1	20140518	9	0	20140519	0	0	0	-	-	-	-	1	0	0	31	31	1	1	120	100	-	5	0	-	65	158	104	3.2	14.1	0.24	1.51	4.68	6.68	12	2.1	9.9
10048459	2	44	1	20140518	8	0	20140519	0	0	0	-	-	-	-	0	0	0	31	31	1	1	120	100	-	5	0	-	65	160	93	2.16	15.7	0.14	1.31	2.46	-	-	-	-
10048545	1	64	1	20140519	8	0	20140520	0	0	0	-	-	-	-	0	0	0	31	31	1	1	120	200	-	5	0	-	70	170	110	2.12	14.7	0.12	2.03	2.96	5.25	11.6	2.8	8.8
10048656	1	56	1	20140519	8	0	20140520	0	0	0	-	-	-	-	0	0	0	31	31	1	1	90	100	-	5	0	-	80	170	101.8	3.08	13.8	0.08	0.85	3.62	4.93	17	4.9	12.1
10049406	1	61	1	20140526	9	0	20140527	0	0	0	-	-	-	-	1	1	0	31	31	1	1	60	100	-	5	0	-	85	170	104	3.06	13.4	0.46	1.09	3.68	5.29	22.3	6.5	15.8
10049505	1	66	2	20140526	11	2	20140528	0	0	0	-	-	-	-	1	0	0	31	31	1	1	110	100	-	5	0	-	80	175	126	3.36	13.5	0.18	0.84	4.41	5.94	12.8	4.3	8.5
10050082	2	47	1	20140601	11	0	-	-	-	-	-	-	-	-	0	0	0	31	31	1	1	180	110	-	5	0	-	60	160	95.2	3.52	14.8	0.18	1.08	2.15	3.44	7.8	2.1	5.7
10051047	1	57	1	20140510	10	0	20140610	0	0	0	-	-	-	-	1	0	0	31	31	1	1	120	400	-	5	0	-	50	-	101.8	3.18	14.1	0.07	0.94	2.92	4.21	18.2	7	11.2
10051289	2	63	2	20140612	14	4	20140612	0	0	0	-	-	-	-	0	0	0	31	31	1	1	95	700	-	5	0	-	60	165	100.4	3.86	13.1	0.04	1.5	3.42	5.36	12.9	1.6	11.3
10051762	1	49	1	20140616	8	0	20140617	0	0	0	-	-	-	-	1	0	0	31	31	1	1	90	150	-	5	0	-	75	175	118.2	2.49	14.5	0.14	1.16	2.71	4.28	11.1	3.8	7.8
10052152	2	56	1	20140619	6	0	20140619	0	0	0	-	-	-	-	0	0	0	31	31	1	1	90	150	-	5	0	-	60	160	112.7	3.05	13.1	0.09	1.58	3.6	5.36	15.4	3.5	11.9
462284	2	47	2	20140214	9	4	20140217	0	0	0	-	-	-	-	0	0	0	31	31	1	1	120	200	-	7	0	-	65	-	100.4	2.17	16.7	0.03	1.77	2.24	4.37	20.2	7.4	12.8
463041	2	46	2	20140311	8	4	20140312	0	0	0	-	-	-	-	0	0	0	31	31	1	1	105	150	-	6	0	-	62	-	96	2.59	14.7	0.12	1.01	2.27	3.8	14.1	3.9	10.2
462681	2	61	2	20140505	12	4	20140506	0	0	0	-	-	-	-	0	0	0	31	31	1	1	75	100	-	7	0	-	68	167	130.9	3.68	14.8	0.14	1.31	2.81	4.97	6.6	1.8	4.8
464685	1	50	2	20140505	12	2	20140506	0	0	0	-	-	-	-	0	0	0	31	31	1	1	70	100	-	6	0	-	71	173	82.3	1.69	17.7	0.08	1.11	1.56	4.5	23.4	6.9	16.5
525785	1	58	1	20140321	13	4	20140324	0	0	0	-	-	-	-	0	0	0	31	31	1	1	120	50	-	6	0	-	75	170	109.4	2.76	13.5	0.09	0.94	3.17	3.92	13.1	3.5	9.6
526495	1	42	2	20140528	9	4	20140529	0	0	0	-	-	-	-	1	0	0	31	31	1	1	100	200	-	6	0	-	100	180	92	2.84	14.1	0.15	0.84	2.7	3.17	10.4	4.6	5.8
10035982	2	77	2	20130207	17	2	20140217	0	0	0	20140221	1	1	4	1	1	0	32	31	1	1	120	100	-	5	0	-	75	-	120.22	3.96	15.5	0.14	1.23	1.45	4.87	10	3.5	6.5
10032404	1	48	1	20131228	12	0	20141230	0	0	0	-	-	-	-	0	0	0	31	31	1	2	105	200	-	6	0		70	172	107.8	2.42	15.8	0.54	0.9	3.34	-	-	-	-
10033288	1	69	1	20130106	11	0	20140107	0	0	0	-	-	-	-	0	0	0	31	31	1	1	90	150	-	5	0	-	70	160	115	3.43	11.8	0.13	0.99	3.95	5.69	11.9	3.1	8.8
10033480	1	40	1	20130107	7	0	20140108	0	0	0	-	-	-	-	0	0	0	31	31	1	1	90	150	-	5	0	-	75	170	119	2.48	14.8	0.05	1.09	3.42	4.93	17.3	5.3	12
10034083	2	62	1	20130113	7	4	20140114	0	0	0	-	-	-	-	1	0	0	31	31	1	1	100	150	-	5	0	-	60	158	111.8	2.73	16.4	0.37	1.19	3.43	5.25	10.8	3	7.5
10048958	2	63	1	20140521	25	0	20140523	0	0	0	20140609	0	0	0	0	1	0	12	11	1	1	105	400	-	20	0	1*6	62	158	89	1.72	15.6	0.11	1.31	2.77	4.68	25.6	7.6	18.3
10049048	1	67	1	20140522	20	0	20140523	0	0	0	20140609	1	1	3	0	0	0	12	11	1	1	150	900	400	15	0	3*4	80	176	128.6	2.54	14.3	0.24	1.47	3.32	5.06	18.6	5.2	13.4
10049145	2	49	2	20140523	15	2	20140525	0	0	0	20140603	0	0	0	0	0	0	12	11	1	2	120	600	2u	10	0	2*10	60	163	111	3.22	13.9	0.06	1.32	3.58	5.35	13.6	3.6	10
10049476	1	54	1	20140526	14	0	20140527	0	0	0	20140604	0	0	0	0	0	0	11	11	1	1	180	600	-	15	0	3*12	85	180	102	2.99	13.4	0.1	0.89	2.19	3.61	21.9	8.4	13.5
10050074	2	15	1	20140601	23	1	20140602	0	0	0	20140609	0	0	0	0	0	0	13	11	1	1	210	450	310	15	0	3*13	83	160	95.2	3.48	14	0.09	0.75	2.05	3.04	16.3	6.1	10.2
10050197	2	57	2	20140602	15	4	20140603	0	0	0	20140609	0	0	0	0	0	0	12	11	1	1	150	600	200	15	0	1*10	45	159	87	2.75	13.8	0.12	1.19	2.97	4.42	12.2	3.5	8.7
10050380	2	55	1	20140603	16	0	20140604	0	0	0	20140613	0	0	0	0	0	0	12	11	1	1	90	300	-	20	0	2*6	49	160	120.1	3.77	13.1	0.22	1.34	3.7	5.59	14.4	3	11.4
10050449	1	74	1	20140604	18	4	20140604	1	1	3	20140619	0	0	0	1	0	1	11	11	1	1	180	700	-	15	0	3*8	70	172	111	2.99	13.4	0.32	1.76	2.58	4.5	9.3	3.1	6.2
10050645	1	58	1	20140606	13	0	20140606	0	0	0	20140616	0	0	0	0	0	0	12	11	1	1	140	600	480	15	0	-	65	172	109.4	2.96	14.3	0.05	1.02	3.21	4.57	11.3	3.3	8
10050967	1	21	2	20140609	16	1	20140610	0	0	0	20140616	0	0	0	0	0	0	12	11	1	1	120	700	360	15	0	3*6	66	175	95.2	2.28	13.5	0.08	0.94	3.09	4.23	14.8	4.5	10.3
10051324	2	55	1	20140612	15	1	20140612	0	0	0	20140623	1	1	3	0	0	0	11	11	1	3	210	3000	1700+4u	20	0	3*3	68	152	100	2.87	14.8	0.27	1.17	3.08	4.5	11.9	4.9	7
10051357	2	39	1	20140612	15	0	20140613	0	0	0	20140623	0	0	0	0	0	0	12	11	1	1	150	500	300	15	0	3*10	60	160	93	1.88	16.9	0.09	0.85	2.25	3.64	3.8	0.5	3.3
10051417	2	40	1	20140613	17	0	20140618	0	0	0	20140626	0	0	0	0	0	0	11	11	1	3	230	2600	2u+1240	20	0	3*9	60	160	126.4	3.15	14.3	0.08	1.19	2.83	4.93	8.4	1.8	6.6
10051541	2	59	1	20140613	13	0	20140615	0	0	0	20140623	0	0	0	1	1	0	12	11	1	1	190	600	2u	10	0	3*10	73	165	120.1	2.51	15.9	0.09	1.03	3.58	4.88	8.2	2.2	6
10052167	1	40	1	20140619	12	0	20140620	0	0	0	20140627	0	0	0	0	0	0	11	11	1	2	195	2000	4u	16	0	1*6	90	185	66	1.93	14.1	0.05	0.53	1.6	2.26	15.6	7.4	8.2
461247	1	23	2	20140105	21	1	20140106	0	0	0	20140119	0	0	0	0	0	0	12	11	1	1	210	400	-	12	0	2*7	75	-	123	2.1	16.3	0.07	1.6	2.32	4.22	9.6	2.3	6.3
461973	1	44	2	20140205	18	2	20140207	0	0	0	-	-	-	-	0	0	0	12	11	1	1	165	600	-	10	0	1*8	77	175	90	2.52	13.3	0.12	0.71	2.54	3.76	14.2	5.1	9.1
462044	1	50	2	20140207	22	4	20140211	0	0	0	20140224	0	0	0	0	0	0	11	11	1	1	180	300	-	15	0	2*11	-	-	124.2	3.73	14	0.15	1.12	2.73	4.25	7.1	2.7	4.4
462057	2	64	2	20140207	21	4	20140207	0	0	0	-	-	-	-	1	0	0	13	11	1	2	270	1000	800	15	0	2*15	80	-	120.1	3.15	14.9	0.27	0.99	4.07	5.81	15	4.1	10.9
462221	2	62	2	20140212	18	4	20140214	0	0	0	-	-	-	-	1	0	0	12	11	1	3	270	900	320	15	0	1*20	62	-	100.4	3.36	15.3	0.07	1.17	3.54	5.16	6.7	1.8	4.9
462324	2	49	2	20140216	13	4	20140217	0	0	0	20140226	0	0	0	0	0	0	13	11	1	1	240	500	2u	10	0	1*7	70	160	-	-	-	-	-	-	-	-	-	-
462427	1	70	2	20140219	16	4	20140221	0	0	0	20140228	0	0	0	0	1	0	11	11	1	1	120	400	-	20	0	1*8	70	160	-	-	-	-	0.88	4.06	5.24	14.2	4.8	9.4
462550	2	40	2	20140224	17	2	20140226	0	0	0	20140302	0	0	0	0	0	0	12	11	1	1	210	400	-	20	0	2*8	62	-	103.2	2.47	15.4	0.47	1.2	2.16	3.63	18.4	6.9	11.5
462614	1	33	2	20140225	15	2	20140226	0	0	0	20140306	0	0	0	0	0	0	12	11	1	1	165	800	-	15	0	-	82	-	84	2.42	13.9	0.09	1.03	2.4	3.63	8.1	3.7	4.4
462869	2	44	2	20140305	18	4	-	-	-	-	20140307	0	0	0	0	0	0	11	11	1	1	240	800	-	13	0	2*7	53	165	80	2.18	15.1	0.2	1.25	0.86	2.87	7.9	2.9	5
462925	1	23	2	20140307	39	1	20140308	0	0	0	20140409	0	0	0	1	0	0	12	11	1	1	270	300	-	15	0	2*11	106	-	101.8	2.93	15.4	0.06	0.93	3.73	5.27	10.2	2.9	7.3
462936	1	24	2	20140307	17	4	20140308	0	0	0	20140319	0	0	0	0	0	0	11	11	1	2	190	400	-	20	0	2*10	58	-	103.2	3.25	14.2	0.08	1.18	3.29	4.53	13.9	5.5	8.4
463363	2	48	2	20140321	17	4	20140324	0	0	0	20140403	0	0	0	0	0	0	11	11	1	1	225	500	2u+350	16	0	2*7	70	-	116.3	2.79	14.1	0.1	0.86	1.85	3.79	11.5	3.1	8.4
463578	2	46	2	20140329	17	4	-	-	-	-	20140408	0	0	0	0	0	0	12	11	1	1	135	1000	-	15	0	1*7	58	160	106.2	2.56	15	-	1.33	2.15	3.84	18.5	6.1	12.4
463647	1	35	2	20140331	16	4	20140401	0	0	0	20140409	0	0	0	0	0	0	12	11	1	1	210	200	-	3	0	2*5	75	-	112	2.04	14.4	0.07	1.03	3.72	5.74	6.8	2.5	4.3
463650	2	62	2	20140331	15	4	20140402	0	0	0	20140409	0	0	0	1	0	0	12	11	1	1	105	1000	-	15	0	1*6	58	160	102	2.49	15.6	0.14	1.36	4.18	5.7	9.7	2.9	6.8
463876	1	38	2	20140408	16	2	-	-	-	-	20140421	0	0	0	0	0	0	12	11	1	1	240	1200	400	15	0	1*4	75	170	124.2	4.45	12.5	0.11	1.13	3.91	5.62	8.9	2.3	6.6
463949	1	29	2	20140410	14	4	20140412	0	0	0	20140422	0	0	0	0	0	0	12	11	1	1	120	450	250	15	0	1*4	62	-	104.7	3.15	13.9	0.02	0.78	3.55	4.66	14	4.4	9.6
463960	2	44	2	20140410	16	4	20140412	0	0	0	20140422	0	0	0	0	0	0	11	11	1	1	210	400	2u	16	0	2*9	70	160	106.2	3.73	13.4	0.19	1.43	2.8	4.8	9	2.2	6.8
464152	2	71	2	20140416	23	4	20140417	0	0	0	20140506	0	0	0	1	1	0	11	11	1	1	195	1000	2u	12	0	1*10	75	-	120.1	3.86	14	0.15	0.99	3.93	5.85	11.2	2.6	8.6
464244	2	43	2	20140420	10	4	20140422	0	0	0	20140428	0	0	0	0	0	0	12	11	1	1	225	1000	-	3	0	2*5	60	-	90	2.28	14.9	0.09	1.19	2.02	3.4	11.5	3.3	8.2
464448	2	71	2	20140427	17	4	20140427	0	0	0	20140509	0	0	0	0	0	0	11	11	1	2	190	600	4u+200	15	0	3*10	65	160	118.2	5.28	13.8	0.21	1.23	4.08	5.87	12.1	2.5	9.6
464817	1	54	2	20140509	22	4	20140513	0	0	0	20140527	0	0	0	0	0	0	11	11	1	1	160	700	-	15	0	2*8	75	178	104.7	3.73	13	0.08	1.22	3.38	5.18	30.1	8.3	21.8
465003	2	57	2	20140515	21	4	20140516	0	0	0	20140529	0	0	0	0	0	0	11	11	1	2	135	800	2u	15	0	3*7	53	155	120.1	4.17	14	0.28	0.71	2.68	4.08	18.2	6.5	11.7
465188	2	63	1	20140521	17	0	20140521	0	0	0	-	-	-	-	1	0	0	11	11	1	2	240	900	2u	13	0	1*7	66	160	100	2.47	13	0.92	1.58	3.95	5.62	13.8	3.4	10.4
465272	1	42	2	20140526	21	4	20140527	0	0	0	20140603	0	0	0	0	0	0	12	11	1	2	240	1800	1609	12	0	1*4	80	-	112.7	3.08	12.6	0.02	1.04	2.58	3.81	17.9	8.3	9.6
465282	1	34	2	20140524	15	4	20140527	0	0	0	20140602	0	0	0	0	0	0	12	11	1	1	105	1500	750	15	0	-	72	178	87	3.94	11.7	0.12	0.71	2.46	4.52	19.6	5.6	14
525260	1	64	2	20140205	19	4	20140206	0	0	0	20140219	1	2	3	1	0	0	12	11	1	4	180	1600	2u+750	20	0	3*10	72	175	87	2	13	1.25	0.95	1.53	2.72	22.1	8.8	13.3
525572	1	47	2	20140304	16	2	20140306	0	0	0	20140312	0	0	0	0	0	0	12	11	1	1	170	300	-	12	0	2*5	78	-	114.5	3.22	14.1	0.07	1.07	4	5.77	4.8	1.9	2.9
525923	2	63	2	20140403	27	4	-	-	-	-	20140421	0	0	0	0	1	0	12	11	1	1	180	900	300	10	0	-	55	160	108	2.64	15.4	0.08	1.19	4.56	5.23	16.2	2.4	12.8
526171	1	59	2	20140406	17	2	20140428	0	0	0	20140512	0	0	0	0	0	0	12	11	1	1	260	600	-	15	0	3*5	68	-	146.6	3.86	13	0.12	1.35	2.72	4.81	30.3	8.7	21.6
526346	1	65	2	20140516	19	4	20140517	0	0	0	20140527	0	0	0	0	1	0	11	11	1	1	135	400	-	12	0	-	75	-	96.4	3.68	13.7	0.15	1.05	3.18	4.56	16	4.6	11.4
526562	2	48	2	20140604	13	4	20140604	0	0	0	20140612	0	0	0	0	0	0	12	11	1	1	195	200	-	3	0	2*5	65	160	84	2.78	12.7	0.35	1.07	3.07	4.59	11.2	2.3	8.9
10042888	1	57	1	20140402	26	0	-	-	-	-	20140422	0	0	0	0	0	0	14	13	1	2	195	600	-	30	0	-	80	172	98	2.22	15.2	0.2	0.82	3.18	4.71	18.9	6.3	12.6
10042940	1	23	1	20140402	19	0	20140406	0	0	0	20140419	0	0	0	0	0	0	12	11	1	1	210	300	-	10	0	3*12	58	170	98	2.52	15.2	0.1	1.12	3.45	5.02	3.9	1.2	2.7
10043056	1	49	1	20140403	14	0	-	-	-	-	-	-	-	-	1	0	0	12	11	1	1	230	300	-	10	0	2*4	76	170	122	1.96	15.3	0.99	1.33	3.14	5.06	11.1	2.7	8.4
10043310	1	56	1	20140407	11	0	-	-	-	-	-	-	-	-	0	0	0	11	11	1	1	120	600	500	15	0	1*3	74	170	108	2.49	14.2	0.13	1.22	2.85	4.1	8.11	3.7	7.3
10043361	1	44	1	20140407	11	0	20140409	0	0	0	20140417	0	0	0	0	0	0	12	11	1	2	240	600	2u	30	0	2*8	75	172	96	2.47	14.3	0.05	1.05	5.52	7.06	24.9	6.4	18.5
10043405	2	49	1	20140407	15	0	20140409	0	0	0	20140418	0	0	0	0	0	0	11	11	1	2	340	1000	900	10	0	3*11	65	160	96	2.72	15.1	0.36	1.18	3.51	5.1	25.7	7.5	18.2
10043520	1	66	1	20140408	16	0	20140410	0	0	0	20140422	0	0	0	0	0	0	11	11	1	2	210	1100	300	25	0	2*9	85	176	104.7	2.84	14.6	0.05	1.02	3.16	4.7	18.1	6.1	12
10043531	1	36	2	20140408	15	4	20140409	0	0	0	-	-	-	-	1	0	0	12	11	1	1	150	400	-	20	0	2*8	90	174	112.7	3.64	12.5	0.09	1.6	2.72	4.67	18.5	5.9	12.6
10043740	1	59	1	20140409	14	0	20140410	0	0	0	20140422	0	0	0	1	1	0	12	11	1	2	240	600	4u	30	0	2*9	89	170	120.1	3.64	13.5	0.2	0.76	3.85	5.8	13.3	2.7	10.6
10043902	2	63	1	20140410	24	0	20140413	0	0	0	20140428	0	0	0	1	0	1	12	11	1	2	165	900	550	15	0	1*13	72	163	104.7	3.25	14.2	0.11	2.04	3.68	6.41	15.8	3.1	12.7
10043920	2	31	1	20140410	8	0	-	-	-	-	-	-	-	-	0	0	0	12	11	1	1	120	600	500	15	0	1*3	67	162	118.2	3.68	13.4	0.07	1.14	3.34	5.21	12.4	3.2	9.2
10044011	1	48	1	20140411	18	0	20140414	0	0	0	20140424	0	0	0	1	0	0	12	11	1	1	270	400	-	10	0	2*13	75	170	128.6	2.54	12.5	1.32	1.14	5.03	6.82	14.3	3.8	10.5
10044340	2	68	1	20140414	14	0	20140415	0	0	0	20140422	1	2	3	0	0	0	12	11	1	3	195	1500	1000	15	0	1*5	57	157	98	2.11	14	0.1	1.45	2.2	3.98	14.1	4.3	9.8
10044660	1	72	2	20140416	22	4	20140416	0	0	0	-	-	-	-	1	0	0	12	11	1	3	390	2000	1900	25	0	1*10	80	170	107.8	3.22	13.7	0.25	1.25	1.94	3.85	7.5	2.8	4.7
10044705	2	57	1	20140416	41	0	20140416	0	0	0	20140506	1	2	34	0	0	0	12	11	1	1	180	800	500	10	1	3*5	70	160	90.5	2.9	14	0.36	1.55	3.61	5.44	14	4.1	9.9
10044832	2	53	1	20140417	17	0	20140418	0	0	0	-	-	-	-	1	1	0	12	11	1	2	190	1500	400	15	0	1*10	63	156	106	3.27	13	0.18	1.5	5.5	7.81	13	2.3	10.7
10045240	2	50	1	20140421	14	0	-	-	-	-	20140502	0	0	0	1	0	0	11	11	1	1	225	600	-	10	0	3*11	70	160	126.4	2.87	15.1	0.14	1.35	3.3	5	7.9	3.2	4.7
10045373	2	44	2	20140422	20	4	20140423	0	2	3	20140504	1	2	3	0	0	0	12	11	1	2	230	1000	2u+252	13	0	3*9	88	168	122.1	3.15	14.2	0.35	1.32	3.66	5.48	9.1	2.6	5.5
10045523	2	54	1	20140423	17	0	20140423	0	0	0	20140506	1	2	3	0	0	0	13	11	1	1	260	900	2u	10	0	3*7	80	162	102	3.74	13.3	0.24	1.21	2.97	4.51	11.8	4.1	7.7
10045765	2	69	1	20140425	13	0	-	-	-	-	20140506	1	1	3	1	0	0	12	11	1	2	105	600	250	15	0	1*5	64	156	107.8	3.12	14.5	0.15	1.14	3.86	5.36	13.9	3.8	10.1
10045802	2	56	1	20140425	13	0	20140506	0	0	0	20140507	0	0	0	1	0	0	12	11	1	1	100	600	300	15	0	1*5	85	155	102	2.62	14.1	0.18	1.26	5.65	7.55	13.8	2.4	11.4
10045810	2	43	1	20140425	25	0	20140428	1	1	3	20140513	0	0	0	1	0	0	12	11	1	2	270	1000	2u+300	10	0	3*14	-	-	86	2.67	13.5	0.12	1.15	3.18	4.59	24.9	7.4	17.5
10045928	2	33	2	20140427	18	4	20140428	0	0	0	-	-	-	-	0	0	0	12	11	1	1	120	200	200	15	0	3*4	55	164	-	-	-	-	-	-	-	-	-	-
10046322	1	49	1	20140430	15	0	20140501	0	0	0	20140513	0	0	0	0	0	0	12	11	1	1	110	400	-	16	0	1*4	69	165	93	2.7	12.8	0.07	1.11	3.39	5.07	6.8	1.9	4.9
10046503	2	40	1	20140503	17	0	20140504	0	0	0	20140519	0	0	0	0	0	0	12	11	1	1	210	500	2u	10	0	3*10	65	160	109.4	2.96	13.4	0.18	1.62	4.57	6.48	20	4.7	15.3
10046513	1	66	1	20140505	19	0	20140506	0	0	0	-	-	-	-	0	0	0	11	11	1	1	210	800	4u+150	10	0	1*12	75	170	87.2	4.7	13.4	0.19	0.7	2.45	3.79	13.4	3.6	9.8
10049713	1	37	1	20140528	14	0	20140529	0	0	0	20140604	0	0	0	0	0	0	12	11	1	1	210	300	-	15	0	1*6	90	178	95.5	3.08	14.1	0.08	0.88	2.65	4.97	10.3	2.4	7.9
10050882	2	41	1	20140609	10	0	20140609	0	0	0	20140616	0	0	0	0	0	0	12	11	1	1	150	400	2u	15	0	1*5	85	-	126.4	2.56	15	0.12	1.2	3.2	4.71	6.4	1.4	5
10051194	2	40	1	20140611	14	0	20140611	0	0	0	20140617	0	0	0	1	0	0	12	11	1	1	180	400	-	15	0	1*5	65	-	76	2.7	13.7	0.09	0.99	3.1	4.24	13.1	2.5	10.6
10051244	1	23	1	20140611	14	0	20140612	0	0	0	20140618	0	0	0	0	0	0	12	11	1	1	210	400	-	15	0	1*5	75	-	80	2	15	0.02	0.8	2.52	3.43	12.5	4.3	8.2
10051774	2	53	1	20140616	18	0	20140617	0	0	0	20140626	0	0	0	1	0	0	12	11	1	2	250	800	-	15	0	1*5	65	158	114.5	3.02	14.3	0.13	1.08	3.66	5.27	14.1	3.7	10.4
10052392	1	28	1	20140621	16	0	20140623	0	0	0	20140630	1	1	3	0	0	0	12	11	1	1	195	900	-	15	0	1*5	90	175	133.2	2.49	14.1	0.04	1.51	2.49	4.22	7.8	2.3	5.5
10052597	2	57	1	20140623	15	0	20140624	0	0	0	20140630	0	0	0	0	0	0	12	11	1	1	225	400	-	15	0	1*8	55	157	102	2.64	14.1	0.1	0.98	3.89	5.33	12.3	2.4	9.9
10052605	2	66	1	20140623	14	0	-	-	-	-	20140630	0	0	0	0	0	0	12	11	1	1	145	400	-	15	0	1*5	60	160	100	2.22	16.2	0.18	1.22	4.5	5.46	7.5	0.8	6.7
10053193	1	23	2	20140629	14	2	20140630	0	0	0	20140706	0	0	0	0	0	0	12	11	1	1	280	800	-	15	0	1*7	90	180	120.1	4.32	12.3	0.03	1.71	3.21	5.06	8.7	1.7	7
10053279	1	30	1	20140630	12	0	20140630	0	0	0	20140707	0	0	0	1	0	0	12	11	1	1	225	600	-	15	0	1*2	85	-	101.8	5.53	12.3	0.43	0.74	3.06	4.54	9.5	2.6	6.9
10053396	1	45	2	20140630	14	2	20140707	0	0	0	20140711	0	0	0	0	0	0	12	11	1	1	140	500	-	15	0	1*1	70	170	100.4	3.82	12.7	0.03	0.83	4.02	5.17	18.6	5.1	13.5
462325	1	29	2	20140216	16	4	20130223	0	0	0	-	-	-	-	0	0	0	12	11	1	1	180	500	-	20	0	1*5	101	-	106	2.72	13.3	0.07	0.93	2.61	6.34	16.6	3.1	13.5
462700	1	39	1	20140228	17	0	20130301	0	0	0	20130310	0	0	0	0	0	0	12	11	1	1	195	400	-	20	0	1*6	85	178	109.4	2	16.6	0.07	0.96	2.49	3.67	14.1	5.8	8.3
463249	2	37	2	20140318	21	2	-	-	-	-	20140403	0	0	0	0	0	0	12	11	1	1	140	400	-	10	0	1*6	70	170	90	3.23	13.7	0.12	1.24	2.63	4.1	8.5	2.7	5.8
463455	2	36	2	20140325	12	4	20140326	0	0	0	20140402	0	0	0	0	0	0	12	11	1	1	135	300	-	12	0	-	65	158	90	2.42	13.9	0.19	1.21	4.15	5.62	13.2	2.9	10.3
464652	1	57	2	20140505	16	4	20140506	0	0	0	20140512	0	0	0	1	0	1	11	11	1	3	330	2000	1100	17	0	1*4	80	178	-	3.11	13.9	0.12	0.92	3.25	4.66	16.8	7.7	9.1
465149	2	28	2	20140520	15	4	20140521	0	0	0	20140526	0	0	0	0	0	0	12	11	1	3	120	800	4u	25	0	1*4	80	165	102	3.31	13.5	0.08	0.99	3.95	5.41	7.5	2.1	5.4
465309	1	39	2	20140526	15	4	20140527	0	0	0	20140602	0	0	0	0	0	0	12	11	1	1	120	400	-	20	0	1*5	80	175	119	2.32	15	0.12	0.93	2.25	3.57	9	3.8	5.2
465492	2	27	1	20140602	15	1	20140609	0	0	0	-	-	-	-	0	0	0	12	11	1	1	210	400	-	17	0	1*5	60	-	92	3.23	14.1	0.04	1.23	2.59	3.66	7.2	1.5	5.7
525378	1	57	2	20140216	15	4	20140219	0	0	0	20140224	0	0	0	1	0	0	11	11	1	1	115	500	-	20	0	1*7	83	175	104	2.67	14.7	0.06	1.38	3.33	4.94	7.9	2.7	5.2
10037573	1	52	1	20140218	7	1	20141225	0	0	0	-	-	-	-	0	0	0	31	31	1	1	120	200	-	5	0		70	-	95	2.06	15.3	0.08	1.41	3.42	-	-	-	-
10037790	1	46	1	20140220	11	0	20140219	0	0	0	-	-	-	-	0	0	0	31	31	1	1	120	200	-	5	0	-	85	180	93	2.16	14.7	0.04	1.07	3.12	5.43	25.2	8	17.2
10040395	1	63	1	20140312	13	0	20140313	1	1	3	-	-	-	-	1	0	1	31	31	1	1	120	50	-	5	0	-	80	175	107.8	2.93	14	0.19	1.04	2.83	4.97	18.9	6.4	12.5
10041714	1	45	2	20140324	8	4	20140325	0	0	0	-	-	-	-	0	0	0	31	31	1	1	120	100	-	5	0	-	75	180	122.1	3.02	13.2	0.06	0.84	2.58	4.3	19	5.9	13.1
10043438	1	39	2	20140407	9	2	-	-	-	-	-	-	-	-	0	0	0	31	31	1	1	90	200	-	5	0	-	70	172	93	1.9	15.7	0.06	1.39	3.45	3.74	9.9	2.7	7.2
10043452	1	43	1	20140407	10	0	20140408	0	0	0	-	-	-	-	0	0	0	31	31	1	1	55	100	-	5	0	-	70	175	108	2.72	13.8	0.07	1.31	3.53	5.16	20.1	5.8	14.3
10043779	1	67	1	20140409	8	0	-	-	-	-	20140416	1	1	3	0	0	0	31	31	1	1	90	100	-	5	0	-	70	170	116.3	3.18	14.6	1.05	1.35	1.83	5.18	10.3	5.2	11.1
10044265	1	40	1	20140414	10	0	-	-	-	-	20140416	0	0	0	0	0	0	31	31	1	1	90	200	-	5	0	-	70	-	109.4	3.22	14	0.14	1.74	4.1	3.42	13.3	4.7	8.6
10044519	1	50	1	20140415	9	0	-	-	-	-	20140417	0	0	0	1	0	0	31	31	1	2	120	40	-	8	0	-	105	-	95	2.49	13.7	0.1	1.16	3.47	6.54	26.4	6.9	16.5
10040129	1	45	1	20140428	11	1	-	-	-	-	20140429	0	0	0	0	0	0	31	31	1	1	75	200	-	5	0	-	70	175	87	2.16	14.2	0.09	0.99	3.37	3.98	10.1	3.6	6.5
10048631	1	41	1	20140519	7	0	-	-	-	-	-	-	-	-	0	0	0	31	31	1	1	90	100	-	6	0	-	95	176	112	2.81	14.1	0.07	1.07	3.7	5.07	17.4	4.5	12.9
10048678	2	75	1	20140519	28	0	20140521	0	0	0	-	-	-	-	0	0	0	31	31	1	1	80	200	-	4	0	-	60	-	104.7	3.52	14.8	0.11	1.52	2.57	4.38	36	10.5	25.5
10049253	1	51	1	20140524	9	0	20140526	0	0	0	-	-	-	-	0	0	0	31	31	1	3	120	300	-	8	0	-	65	-	93	2.62	14.7	0.16	1.32	3.01	4.71	14.3	4	10.3
10049520	2	61	1	20140526	22	0	20140528	0	0	0	-	-	-	-	1	0	0	31	31	1	1	105	100	-	4	0	-	90	160	112	2.3	15.2	0.06	1.22	3.33	5.49	15.7	4.1	11.6
10049568	1	63	1	20140627	17	0	20140529	0	0	0	-	-	-	-	0	1	0	31	31	1	2	120	100	-	10	0	-	-	-	111	2.47	15	0.07	0.99	2.71	4.41	13	4.6	8.4
10049626	1	45	1	20140527	8	0	20140529	0	0	0	-	-	-	-	0	0	0	31	31	1	1	90	100	-	4	0	-	82	178	116.3	3.08	14.6	0.12	1.09	4.34	6.24	29.9	8.2	21.7
10049772	2	48	1	20140528	7	0	20140529	0	0	0	-	-	-	-	0	0	0	31	31	1	1	150	100	-	6	0	-	60	158	114	2.78	13.3	0.16	1.33	4.57	6.09	18	3.6	14.4
10049988	1	49	1	20140530	7	0	20140602	0	0	0	-	-	-	-	0	0	0	31	31	1	2	110	100	-	10	0	-	75	170	118.2	2.56	14.5	0.21	1.15	2.21	3.51	10.1	3.1	7
10050257	2	61	1	20140603	9	0	20140603	0	0	0	-	-	-	-	1	0	0	31	31	1	1	90	200	-	4	0	-	75	165	100	2.78	14.3	0.09	0.9	2.82	4.11	10.2	3	7.2
10050260	1	60	1	20140608	7	0	20140609	0	0	0	-	-	-	-	0	0	0	31	31	1	1	90	120	-	6	0	-	60	170	107.8	4.33	13.1	0.16	0.95	2.63	4.13	4.8	1.3	3.5
10050946	1	57	1	20140609	8	0	20140610	0	0	0	-	-	-	-	1	0	0	31	31	0	0	90	150	-	4	0	-	69	-	101.8	3.86	12.8	0.08	0.9	4.34	4.6	10.5	2.9	7.6
10050356	1	51	1	20140603	7	0	20140604	0	0	0	-	-	-	-	0	0	0	31	31	1	2	80	200	-	8	0	-	75	170	110	2.62	13.5	0.1	0.99	4.13	5.91	19.7	4.5	15.2
10051120	2	43	1	20140610	13	0	20140611	0	0	0	-	-	-	-	0	0	0	31	31	1	3	100	150	-	10	0	-	60	158	100	2.81	14.8	0.11	1.25	3.32	4.68	12.1	2.4	9.7
10051892	1	40	1	20140617	13	0	20140618	0	0	0	20140625	0	0	0	0	0	0	31	31	1	2	130	100	-	8	0	-	54	170	99	3.91	13	0.19	0.76	3.13	4.48	11.7	3.8	7.9
10051936	2	57	1	20140617	6	0	20140618	0	0	0	-	-	-	-	0	0	0	31	31	1	2	105	200	-	8	0	-	60	163	109.4	3.31	14.6	0.14	0.81	2.26	4.51	13.4	3.2	10.2
461483	1	47	2	20140113	7	2	20140114	0	0	0	-	-	-	-	0	0	0	31	31	1	1	80	50	-	4	0	-	-	-	-	-	-	-	-	-	-	-	-	-
461530	2	75	2	20140115	12	2	20140116	0	0	0	-	-	-	-	1	0	1	31	31	1	1	60	50	-	4	0	-	64	-	104.7	3.6	15	0.13	1.94	3.26	5.68	20.5	5.8	14.7
461960	1	66	2	20140205	13	4	20140206	0	0	0	-	-	-	-	1	1	0	31	31	1	3	110	300	-	4	0	-	70	170	100	2.78	12.9	0.59	1.19	2.09	3.54	12.5	5.2	7.3
462038	1	61	2	20140207	32	4	20140207	0	0	0	-	-	-	-	1	1	0	31	31	1	2	105	200	-	4	0	-	75	170	118.2	2.96	14.7	0.1	0.99	3.46	5.45	20.7	6.4	14.3
462189	1	71	2	20140211	9	2	20140213	0	0	0	-	-	-	-	0	0	0	31	31	1	1	50	100	-	4	0	-	70	175	111	3.52	13.4	0.33	1.35	3.53	5.12	10.7	4.3	6.4
462972	1	68	2	20140309	26	4	20140317	1	1	2	-	-	-	-	0	1	0	31	31	1	2	120	200	-	5	0	-	71	158	84	3.74	13.1	1.21	1.75	2.88	4.99	13.1	4.8	8.3
463201	1	72	2	20140317	15	4	20140319	0	0	0	-	-	-	-	1	1	0	31	31	1	2	120	100	-	5	0	-	75	170	97.7	3.64	14.3	0.42	1.05	2.57	4.11	15.3	5.6	9.7
463392	1	68	2	20140323	9	4	-	-	-	-	-	-	-	-	0	0	0	31	31	1	1	75	150	-	5	0	-	90	174	98	2.45	14.7	0.13	1.43	2.44	5.48	11.1	3.8	7.3
464785	2	35	2	20140508	15	4	20140512	0	0	0	-	-	-	-	1	0	0	31	31	1	1	90	100	-	5	0	-	80	160	98	2.11	15.3	0.15	0.72	1.39	3.6	9	2.3	6.7
464879	1	60	2	20140512	9	4	20140514	0	0	0	-	-	-	-	0	0	0	31	31	1	2	75	100	-	8	0	-	64	175	107.8	3.68	12.4	0.47	0.85	3.89	5.21	15.2	3.8	11.4
465030	2	49	2	20140516	22	4	20140517	0	0	0	-	-	-	-	0	0	0	31	31	1	2	70	100	-	10	0	-	65	163	112.7	1.87	17.4	0.22	1.74	2.38	4.39	8.1	0.6	7.5
465084	1	60	2	20140519	12	4	-	-	-	-	-	-	-	-	1	0	0	31	31	1	2	120	150	-	5	0	-	75	-	103.2	2.9	14	0.12	0.95	1.28	2.53	14.9	5.8	9.1
10014158	2	58	1	20130720	16	0	20130722	0	0	0	20130729	0	0	0	0	0	0	11	11	1	2	315	1000	2u+400	14	0	3*3	66	-	111	3.24	14.3	0.14	1.45	3.36	5.54	12.9	3.1	9.8
10014205	2	18	2	20130721	16	1	20130722	0	0	0	-	-	-	-	0	0	0	11	12	0	0	90	200	-	7	0	-	60	-	107	3.17	14.2	0.09	1.04	2.1	3.52	8.5	2.9	5.6
10014290	1	60	2	20130722	11	4	-	0	-	-	-	-	-	-	1	1	0	31	31	1	1	120	150	-	5	0	-	95	-	107	2.96	14.1	0.09	0.9	3.43	4.94	10.8	3.7	7.1
10014335	2	55	1	20130723	14	0	20130724	0	0	0	20130729	0	0	0	1	0	0	11	11	1	1	150	600	-	15	0	1*5	70	-	93	3.63	13.1	0.07	1.09	2.71	4.82	22.3	7	15.3
10014384	1	38	2	20130722	11	4	-	0	-	-	20130728	0	0	0	0	0	0	11	11	1	2	240	900	2u+200	20	0	1*5	65	-	106	1.87	19.3	0.03	1.31	1.85	3.4	8.8	3.4	5.4
10014415	2	63	2	20130729	16	4	20130729	0	0	0	20130806	1	1	3	0	0	0	11	11	1	2	255	1200	2u+200	14	0	1*7	59	-	118	2.99	15	0.07	1.41	3.03	5.46	14.9	4.1	10.8
10014441	1	51	1	20131029	14	0	20131030	0	0	0	20131104	0	0	0	1	0	0	11	11	1	2	240	800	2u+200	6	0	1*4	82	170	107.9	2.3	16.3	0.08	0.67	1.66	3.06	9.7	3.8	5.9
10014460	2	39	2	20130722	8	0	-	0	-	-	-	-	-	-	0	0	0	31	31	1	1	120	150	-	5	0	-	46	-	97	2.25	15.3	0.23	1.33	1.85	3.47	9	3	6
10014579	1	62	1	20130723	33	0	20130724	0	0	0	20130818	1	1	3	0	0	0	11	11	1	1	45	250	-	14	0	3*6	73	-	116	3.28	12.1	0.16	0.91	2.35	4	17.9	7.1	10.8
10014688	1	67	1	20130724	15	0	-	0	-	-	-	-	-	-	0	0	0	31	31	1	1	105	50	-	14	0	-	67	-	125	2.74	13.5	0.09	0.82	3.21	4.69	13.1	5.5	7.6
10014699	1	51	2	20130724	9	4	-	0	-	-	20130729	1	1	3	0	0	0	11	11	1	1	180	300	-	14	0	1*4+4*3	85	-	136	2.68	13.5	0.2	0.84	3.02	5.08	10.7	4.1	6.6
10014830	1	34	1	20130725	15	0	-	0	-	-	20130805	0	0	0	0	0	0	11	11	1	1	165	800	-	7	0	1*5	62	-	116	2	14.7	0.06	1.08	2.91	4.65	21	6.8	14.2
10014904	1	62	1	20130819	11	0	-	0	-	-	20130820	0	0	0	1	0	0	31	31	1	1	100	200	-	14	0	-	70	-	91	2.13	17.1	0.02	0.77	2.49	3.51	20.4	8.7	11.7
10015166	2	49	1	20130729	11	0	20130729	0	0	0	20130805	0	0	0	0	0	0	11	11	1	1	225	1200	400	14	0	1*4	52	-	116	15.3	15.23	0.07	1.34	3.72	5.65	16.6	4.5	12.1
10015168	2	50	1	20130729	12	0	-	0	-	-	20130805	0	0	0	0	0	0	11	11	1	1	180	800	-	14	0	1*4	60	-	106	3.45	13.6	0.2	0.79	2.57	4.2	11.1	3.5	6.5
10015174	1	35	1	20130729	14	0	-	0	-	-	-	-	-	-	0	0	0	11	11	1	2	330	1000	2u	7	0	1*11	85	-	111	3.09	12.9	0.1	1.34	3.41	5.78	14.4	4.5	9.9
10015234	2	54	2	20130729	12	4	-	0	-	-	20130806	1	2	3	0	0	0	13	11	1	1	225	1000	400	10	0	1*5+4*3	70	-	130	3.28	13.5	0.23	0.79	2.48	4.15	10.9	3.3	7.6
10015287	1	70	2	20130729	10	4	20130730	0	0	0	-	-	-	-	0	0	0	33	31	1	1	75	50	-	14	0	1*2	75	-	100	2.8	14.3	0.14	0.87	2.38	3.82	21.6	8	13.6
10015292	1	41	1	20130729	11	0	-	0	-	-	20130805	0	0	0	0	0	0	11	11	1	1	150	400	-	14	0	1*5	75	-	122	2.25	14.3	0.11	0.86	4.24	6.11	10.8	3.7	7.1
10015357	2	62	1	20130730	12	0	20130731	0	0	0	20130809	0	0	0	1	0	0	11	11	1	2	300	1500	2u+350+700	14	0	1*5	85	-	109	2.31	14.9	0.41	1.36	3.3	5.14	10.4	3.6	6.8
10015366	1	28	1	20130819	12	0	20130820	0	-	-	20130829	0	0	0	0	0	0	11	11	1	1	280	1000	2u+600	14	0	1*5	65	-	149	2.8	15.5	0.1	0.91	3.8	5.07	13.7	4.9	8.8
10015441	1	23	1	20130730	11	0	-	0	-	-	20130806	0	0	0	0	0	0	11	11	1	1	135	400	-	7	0	1*3	62	-	97	2.6	13.6	0.12	0.81	2.56	4.37	24.3	6.8	17.5
10015525	1	57	1	20130731	12	0	20130801	0	0	0	-	-	-	-	0	0	0	31	31	1	1	80	150	-	5	0	-	56	-	120	3.09	13.6	0.21	1.28	3.2	4.98	8.3	2.7	5.6
10015563	1	57	1	20130731	13	0	20130801	0	0	0	-	-	-	-	0	0	0	31	31	1	1	70	20	-	7	0	-	63.5	170	107	3.17	13.7	0.11	1.17	3.38	5.2	10.4	3.2	7.2
10015953	1	55	2	20130804	10	4	-	0	-	-	-	-	-	-	0	1	0	31	31	1	1	110	80	-	14	0	-	70	-	107	2.86	13.5	0.25	0.56	4.12	5.09	15.6	5	10.6
10015957	1	66	2	20130804	10	4	20130805	0	0	0	20130812	0	0	0	0	0	0	11	11	1	2	165	600	-	14	0	1*3	65	170	104	2.86	14.6	0.13	1.19	1.49	3.47	14.5	5.9	8.6
10016026	2	62	1	20130805	13	0	20130806	0	0	0	20130814	0	0	0	1	0	0	11	11	1	2	270	900	2u+200	14	0	1*5	80	-	111	2.77	14.8	0.15	1.26	3.22	5.02	14	3.7	10.3
10016059	1	53	1	20130805	14	0	20130806	0	0	0	20130812	0	0	0	0	0	0	11	11	1	1	170	600	-	20	0	1*3	-	-	114.9	3.08	12.3	0.06	1.24	5.97	8.63	18.4	3.9	14.5
10016093	1	62	1	20130805	22	0	20130806	0	0	0	20130826	1	4	134	1	1	0	11	11	1	2	360	1000	2u+400	16	0	3*8	82	-	102	2.89	14.3	0.14	0.87	3.12	4.49	10.7	3.1	7.6
10016126	1	43	2	20130805	9	4	20130806	0	0	0	-	-	-	-	0	0	0	11	11	1	1	150	400	-	19	0	1*5	65	170	87	2.27	15.9	0.08	1.17	2.08	3.59	12.7	4.6	8.1
10016132	2	61	1	20130805	23	0	20130806	0	0	0	-	-	-	-	1	0	0	11	11	1	1	140	600	-	18	0	1*5	70	-	113	2.92	13.6	0.13	1.05	3.04	5.09	26.6	5.7	20.9
10016133	1	67	1	20130805	20	0	20130806	0	0	0	20130818	1	2	3	1	0	0	11	11	1	1	240	1500	2u+400	15	0	4*7	85	-	111	2.96	14.2	0.2	0.82	2.6	3.82	8.6	3.2	5.4
10016135	1	66	2	20130805	14	4	20130813	0	1	3	20130818	1	1	3	0	0	0	11	11	1	1	200	800	2u	16	0	4*6	65	-	111.3	2.04	15.8	0.25	1.27	1.94	4	16.5	5.3	11.2
10016152	1	29	1	20130805	9	0	-	-	-	-	-	-	-	-	0	0	0	11	11	1	1	225	300	-	-	0	1*5	58	-	85	2.05	15.8	0.01	0.77	1.85	2.79	9.9	4.1	5.8
10029475	1	64	1	20131201	15	0	20131202	0	0	0	20131209	0	0	0	0	0	0	11	11	1	1	210	500	2u	14	0	1*6	75	170	122	3.22	15.6	0.16	0.82	2.52	3.8	9	2.9	6.1
10029498	2	35	1	20131201	13	0	-	-	-	-	20131209	0	0	0	0	0	0	21	21	1	1	210	800	4u	14	0	1*4	65	160	91	2.83	16.6	0.03	1.24	1.26	2.79	9.1	3.3	5.8
10029552	1	63	1	20131202	14	0	20131203	0	0	0	20131209	1	1	3	0	0	0	11	11	1	1	175	800	4u	15	0	1*5+4*6	70	170	106	2.16	15	0.04	1.26	2.76	4.18	8.6	3.1	5.5
10029562	1	48	1	20131202	9	0	20131203	0	0	0	-	-	-	-	1	0	0	31	31	1	1	90	100	-	5	0	-	85	175	118.7	2.63	14.2	0.12	0.93	3.98	5.66	17.9	5.7	12.2
10029566	1	67	2	20131202	15	4	20131203	0	0	0	20131209	0	0	0	0	0	0	11	11	1	2	190	1000	2u+200	14	0	1*5	75	170	104.8	2.3	15.4	0.53	1	2.12	3.24	13.8	5.8	8
10029573	2	54	1	20131202	10	0	20131203	0	0	0	20131210	0	0	0	0	0	1	11	11	1	1	150	400	2u	14	0	3*5	70	160	106	3.62	14.6	0.12	0.96	3.21	4.82	10.8	3.1	7.7
10029600	1	24	1	20131202	14	0	-	-	-	-	20131209	0	0	0	0	0	0	11	11	1	1	180	300	-	15	0	1*5	75	170	106	2.77	14	0.09	1.15	3.46	4.88	10.2	3.5	6.7
10029680	2	57	1	20131202	17	0	20131204	0	0	0	-	-	-	-	0	0	0	31	31	1	2	105	200	-	8	0	-	70	165	91	3.45	15.2	0.13	1.1	3.23	4.79	8.8	2.5	6.3
10029682	2	45	1	20131202	13	0	-	-	-	-	20131209	0	0	0	1	0	0	13	11	1	1	160	700	4u	15	0	3*4	70	160	116.7	2.14	15.2	0.08	0.9	2.89	4.08	14.2	4.1	10.1
10029697	1	30	1	20131202	12	0	20131203	0	0	0	20131209	0	0	0	0	0	0	11	11	1	1	210	500	2u	14	0	1*5	80	170	113	1.94	15.9	0.06	1.05	4.7	6.69	12.7	3.6	9.1
10030195	2	36	2	20131207	19	2	20131209	0	0	0	20131216	0	0	0	0	0	0	11	11	1	1	135	700	-	16	0	3*5	60	170	95.1	2.39	15.2	0.2	0.94	2.79	4.07	5.8	1.8	4
10030257	1	78	2	20131208	14	4	20131210	0	0	0	20131216	1	1	3	0	0	0	11	11	1	1	110	800	2u	14	0	1*6+4*4	65	170	102	3.11	15.4	0.11	1.52	2.78	4.55	18	5.6	12.4
10030264	1	58	1	20131208	10	0	20131209	1	1	3	20131216	0	0	0	0	0	0	11	11	1	1	150	1700	4u	14	0	1*5+4*5	69	175	94	1.91	16.8	0.17	1.2	2.57	3.92	11.9	4.5	7.8
10030298	2	59	1	20131209	17	4	20131210	0	0	0	20131218	1	1	3	1	0	0	11	11	1	2	240	800	2u	16	0	1*5+4*4	60	160	141.23	2.93	10.2	0.25	0.78	3.2	4.5	11.7	5.5	6.2
10030302	2	61	1	20131209	14	0	-	-	-	-	-	-	-	-	0	0	0	31	32	0	0	130	300	-	15	0	-	48	160	95.1	3.34	14.5	0.15	1.47	2.81	4.64	12.7	4.1	8.6
10030304	1	54	1	20131209	15	0	20131210	0	0	0	20131218	0	0	0	0	0	0	11	11	1	2	270	2500	650	16	0	1*8	70	170	109	3.15	15.2	0.12	0.81	2.26	3.37	5	2.3	2.7
10030311	1	42	1	20131209	10	0	20131210	0	0	0	20131216	0	0	0	0	0	0	11	11	1	1	150	300	-	16	0	1*5	70	170	106	1.95	15.6	0.07	1.09	4.54	5.66	22.4	4.9	17.5
10030319	1	51	1	20131209	14	0	20131210	0	0	0	20131216	0	0	0	0	0	0	13	11	1	1	130	800	2u	14	0	-	70	170	93	2.23	16	0.79	1.02	2.07	4.59	13.9	4.5	9.4
10030323	2	44	1	20131209	11	0	20131210	0	0	0	20131216	0	0	0	0	0	0	11	11	1	2	150	1100	4u	14	0	1*5	71	170	99	2	17	0.08	1.22	2.83	5.71	7.7	1.8	5.9
10030330	1	51	2	20131209	6	4	-	-	-	-	-	-	-	-	0	0	0	31	31	1	1	105	150	-	4	0	-	85	180	102	2.29	15.8	0.06	1.03	3.21	4.89	13.8	4.3	9.5
10030383	2	37	2	20131209	12	4	-	-	-	-	20131216	0	0	0	0	0	0	11	11	1	1	120	1000	-	16	0	1*5	48	160	97	3.81	13.6	0.31	1.68	2.57	4.65	14.5	3.9	14.6
10030406	1	56	1	20131209	9	0	-	-	-	-	-	-	-	-	0	0	0	31	31	1	2	90	150	-	7	0	-	85	170	113	2.69	15.7	0.07	1.12	4.23	6.93	6.5	1.5	4
10030441	2	36	1	20131209	11	0	20131210	0	0	0	-	-	-	-	0	0	0	11	11	1	1	165	500	-	16	0	1*8	65	160	83	4.18	13	0.09	1.27	1.99	3.41	18.5	7.1	11.4
10031251	1	41	1	20131216	12	0	20131217	0	0	0	20131223	0	0	0	0	0	0	11	11	1	1	175	80	2u	14	0	1*5	70	170	107.9	1.24	18.5	0.11	1.37	4.12	6.04	10	2.7	7.3
10031391	1	62	1	20131218	8	0	-	-	-	-	-	-	-	-	0	0	0	31	31	1	2	120	300	-	5	0	-	70	172	116	2.69	15.1	0.11	1.74	3.5	5.65	13.8	4	9.8
456108	2	70	2	20130702	13	4	20130703	0	0	0	20130709	0	0	0	0	0	0	11	11	1	1	135	300	-	10	0	1*4	65	160	118	2.92	14.4	0.13	1.46	1.29	3.47	14.1	3.7	10.4
456150	2	32	2	20130703	12	4	20130704	0	0	0	20130711	0	0	0	0	0	0	12	11	1	1	190	500	2u+150	10	0	1*2	66	165	100	2.3	14.5	0.08	0.9	2.24	3.94	8.6	3	5.6
456293	2	73	2	20130708	13	2	-	-	-	-	-	-	-	-	1	0	1	31	31	1	1	120	50	-	9	0	-	55	-	120.8	2.55	14.5	0.18	1.43	3.08	5.19	13.4	3.5	9.9
456349	2	21	2	20130711	16	1	-	-	-	-	20130720	0	0	0	0	0	0	12	11	1	1	150	200	-	15	0	1*5	55	-	90	2.55	14.8	0.06	1.13	1.89	3.6	11.8	4.2	7.6
456510	1	44	2	20130717	7	4	-	-	-	-	-	-	-	-	0	0	0	31	31	0	0	120	100	-	5	0	-	-	-	109	4.21	11.7	0.07	0.94	3.18	4.97	11	2.9	8.1
456688	1	54	2	20130724	21	4	20130724	0	0	0	-	-	-	-	1	0	0	11	11	1	1	225	400	-	10	0	1*5	79	175	116	3.28	12.5	0.09	0.7	3.47	5.53	12	4	8
456788	1	48	2	20130729	11	4	-	-	-	-	-	-	-	-	0	0	0	31	31	1	1	75	30	-	12	0	-	80	-	125	2.77	14.4	0.15	1.37	3.09	5.1	8.4	2.5	5.9
10012039	2	67	1	20130703	10	0	20130704	0	0	0	20130709	0	2	3	0	0	0	11	11	1	1	170	400	-	-	0	1*5+4*3	-	-	130	2.92	14	0.06	1.54	2.49	5.22	11.3	2.9	8.4
10012057	2	42	2	20130703	14	0	-	-	-	-	20130710	0	0	0	0	0	0	11	11	1	1	150	400	-	-	0	1*5	58	-	84	2.05	16	0.06	1.2	1.99	3.52	18.4	7.4	11.2
10012221	2	63	1	20130704	17	0	20130705	0	0	0	20130714	1	1	3	0	0	0	11	11	1	1	180	600	-	-	0	1*3+4*6	72	-	125	2.79	15.6	0.14	0.83	2.47	4.04	8	3.3	4.7
10012515	1	16	1	20130707	6	1	-	-	-	-	-	-	-	-	0	0	0	14	11	1	1	120	450	-	-	0	-	52	-	109	2.3	13.8	0.07	0.81	2.17	3.37	6.6	3.2	3.4
10012524	1	61	1	20130707	6	0	-	-	-	-	-	-	-	-	0	0	0	32	32	1	1	170	900	-	-	0	-	52	-	104	2.66	15	0.05	1.3	3.21	5.09	16.4	5.2	11.2
10012595	2	63	2	20130708	18	4	-	-	-	-	20130722	0	0	0	1	0	0	11	11	1	2	280	1000	4u+400	-	0	1*4	70	-	118.7	2.49	14.5	0.07	1.38	2.14	4.47	19.6	6.9	12.7
10012606	1	52	2	20130708	7	4	-	-	-	-	-	-	-	-	0	0	0	32	32	1	1	120	500	-	-	0	-	58	-	104	2.1	15.2	0.12	0.85	2.56	4.02	23.1	8.4	14.7
10012636	1	65	2	20130708	7	0	-	-	-	-	-	-	-	-	0	1	0	32	32	1	1	120	500	-	-	0	-	67	-	111	3.03	14	0.48	0.91	3.82	5.61	13.2	3.9	9.3
10012641	1	62	2	20130708	12	4	20130709	0	0	0	-	-	-	-	0	0	0	32	32	1	1	130	500	-	-	0	-	73	-	120.8	2.8	15.6	0.15	0.81	3	4.73	10.1	3.1	7
10012669	2	43	1	20130708	15	4	20130709	0	0	0	20130714	0	0	0	0	0	0	11	13	1	1	210	600	-	-	0	1*5	73	-	120	2.73	14.7	0.05	0.93	2.61	4.85	14.4	3.6	10.8
10012694	2	59	1	20130708	15	0	-	-	-	-	20130716	0	0	0	0	0	0	11	11	1	2	330	800	2u+200	-	0	1*3	54	-	107	2.76	14.9	0.06	1.29	1.75	4.27	21.3	5.6	15.7
10012718	1	35	1	20130708	8	0	20130709	0	0	0	-	-	-	-	0	0	0	32	31	1	1	150	850	-	-	0	-	60	-	111	2.39	14.3	0.07	0.95	3.27	4.66	21.4	6.8	14.6
10012733	1	16	2	20130708	10	0	-	-	-	-	-	-	-	-	0	0	0	12	11	0	0	120	200	-	-	0	3*3	53	-	107	2.01	16.4	0.03	0.7	2.84	4.04	11	4	7
10012773	2	57	1	20130708	13	4	20130709	0	0	0	20130715	1	1	3	0	0	0	11	11	1	1	300	600	2u	-	0	1*5	62	-	114.7	2.85	14.5	0.14	1.09	3.48	5.31	12	3.1	8.9
10012826	2	49	2	20130709	14	0	20130709	0	0	0	20130715	1	1	3	0	0	0	11	11	1	1	180	600	-	-	0	1*3+6*3	63	-	109	2.89	14.6	0.08	1.39	3.12	4.93	10.8	3.5	7.3
10012979	1	60	1	20130710	8	0	-	-	-	-	-	-	-	-	0	0	1	31	32	1	1	120	800	-	-	0	-	73	-	113	3.18	13.3	0.24	0.73	3.38	4.87	16.5	4.9	11.6
10013076	1	44	1	20130710	12	0	20130711	0	0	0	-	-	-	-	0	0	0	11	11	1	1	150	400	-	-	0	-	67	-	107	2.85	14	0.06	0.85	3	4.46	22.3	7.5	14.8
10013076	2	44	1	20130710	9	0	20130711	0	0	0	20130717	0	0	0	0	0	0	11	11	1	1	210	400	2u	-	0	1*5	57	-	133	2.5	14.5	0.21	0.95	2.54	4.2	5.7	1.7	4
10013102	1	43	2	20130711	18	4	-	-	-	-	20130719	0	0	0	0	0	0	11	11	1	1	160	200	-	-	0	1*5	71	-	113	2.55	13.7	0.09	1.1	2.93	4.51	19.9	6.3	13.6
10013162	1	51	1	20130711	12	0	20130712	0	0	0	20130720	0	0	0	0	0	0	11	11	1	1	160	150	-	-	0	1*5	63	-	106	2.85	14	0.02	0.83	2.4	4	12.7	3.7	9
10013360	2	49	1	20130714	14	0	20130715	0	0	0	20130721	0	0	0	0	1	0	11	11	1	1	190	200	-	-	0	3*3	70	-	128	2.25	14.6	0.1	1.19	1.62	3.46	9.8	3.7	6.1
10013428	2	35	1	20130715	9	4	20130716	0	0	0	-	-	-	-	0	0	0	13	11	1	1	250	800	-	-	0	-	58	-	120	2.63	16.1	0.06	1.15	1.79	3.43	9.3	2.7	6.6
10013432	1	57	2	20130715	14	4	20130716	0	0	0	20130722	1	2	3	0	0	0	11	11	1	2	250	500	-	-	0	1*5+4*6	56	-	125	2.21	14.3	0.31	1.13	3.62	5.5	16.5	5.4	11.1
10013453	2	70	1	20130715	15	0	20130715	0	1	3	20130722	1	1	3	0	1	0	11	11	1	1	250	600	2u	-	0	4*7	70	-	91	4.19	12.6	0.45	0.9	4.3	5.09	7.8	3.1	4.7
10013514	2	48	1	20130715	16	0	20130716	0	0	0	-	-	-	-	0	0	0	14	13	1	1	180	300	-	-	0	1*10	62	-	99	2.92	14.8	0.13	1.06	3.8	5.65	8.4	3.1	5.3
10013551	1	42	1	20130715	14	4	-	-	-	-	20130722	0	0	0	0	0	0	11	11	1	1	220	300	-	-	0	1*5	60	-	109	2.74	15.5	0.03	0.91	1.84	3.26	16.8	6.9	9.9
10013572	1	62	1	20130715	8	0	20130717	0	0	0	20130722	0	0	0	0	0	0	11	11	1	1	220	300	-	-	0	1*5	70	-	-	-	-	-	-	-	-	-	-	-
10013580	2	56	1	20130715	14	0	20130716	0	0	0	20130722	1	1	3	0	0	0	11	11	1	1	240	800	400	-	0	1*5+4*5	92	-	111	2.21	14.8	0.02	0.84	2.77	4.93	10.6	2.8	7.8
10013581	1	60	1	20130715	10	0	20130716	0	0	0	20130720	0	0	0	0	0	0	11	11	1	1	210	600	2u	-	0	1*5	68	-	109	2.23	14.5	0.05	0.7	2.15	4.36	11.5	3.1	8.4
10013642	1	30	1	20130716	10	0	20130716	0	0	0	-	-	-	-	0	0	0	11	11	1	1	180	200	-	-	0	3*3	66	-	111	2.51	14.9	0.03	1.19	2.19	3.86	12.5	4.3	8.2
10013699	1	56	1	20130716	9	0	20130717	0	0	0	-	-	-	-	0	0	0	11	11	1	1	180	-	-	-	0	1*5	62	172	100	2.42	13.3	0.07	1.23	4	5.73	16.4	4.4	12
10013707	1	51	1	20130716	9	0	-	-	-	-	20130722	1	1	3	0	0	0	11	11	1	1	130	200	-	-	0	1*5	60	172	109	2.94	14.6	0.09	0.82	2.38	3.47	9.7	3.2	6.5
10013777	1	54	1	20130716	23	0	-	-	-	-	-	-	-	-	1	1	0	31	31	1	1	75	50	-	-	0	-	80	-	104	2.84	14.8	0.07	1.06	2.28	3.65	23.8	8.5	15.3
10014031	1	54	1	20130718	14	4	20130719	0	0	0	20130728	0	0	0	0	0	0	11	11	1	2	250	800	2u	-	0	1*5	-	-	102	1.89	17.8	0.12	1.16	1.94	3.83	13	3.5	9.5
10019456	2	56	1	20130903	20	0	20130904	0	0	0	20130917	0	0	0	0	0	1	13	11	1	1	155	600	2u	20	0	1*6	60	160	134.2	3.01	14.9	0.1	1.02	1.81	3.65	7.8	2.6	5.2
10019512	1	25	1	20130903	14	0	20130904	0	0	0	20130911	0	0	0	0	0	0	12	11	1	1	150	300	-	15	0	1*9	80	-	116.7	3.33	13.1	0.2	0.76	3.06	5.1	15.2	5.3	9.9
10019517	1	57	1	20130903	19	0	20130904	0	0	0	-	-	-	-	0	0	0	12	11	0	0	135	600	-	10	0	1*12	85	175	136.7	2.16	14.9	0.07	1.42	4.18	5.88	10.6	3.9	6.9
10019557	2	43	1	20130903	12	0	20130904	0	0	0	-	-	-	-	0	0	0	31	31	1	1	85	150	-	4	0	-	85	160	131.7	3.33	13.8	0.11	1.23	4.78	5.21	14.9	4.2	10.7
10019586	2	28	1	20130904	13	0	20130905	0	0	0	20130912	0	0	0	0	0	0	12	11	1	1	120	500	-	20	0	1*8	70	165	102	2.55	14.6	0.07	1.06	2.36	3.86	10.5	4.2	6.3
10019731	1	56	1	20130905	10	0	20130906	0	0	0	-	-	-	-	0	0	0	31	31	1	1	120	100	-	8	0	-	75	175	120.6	1.9	15.6	0.04	1.19	2.94	4.03	10.1	3.6	6.5
10019811	1	57	1	20130906	16	4	20130906	0	0	0	20130913	0	0	0	0	0	0	11	11	1	1	105	300	-	16	0	-	70	172	151.4	3.08	13.5	0.13	1.49	3.76	5.93	8.5	2.4	6.1
10019870	1	66	1	20130906	16	0	20130909	0	0	0	20130922	0	0	0	1	0	0	13	11	0	0	80	300	-	20	0	1*10	75	175	139.4	2.8	14.9	0.09	0.87	2.55	5.12	7.4	2.2	5.2
10020137	1	19	1	20130909	13	1	-	-	-	-	-	-	-	-	0	0	0	13	11	1	1	150	350	-	16	0	-	70	172	102	2.57	13.9	0.12	1.22	2.21	4.37	10.3	4.4	5.9
10020246	1	21	1	20130910	21	0	-	-	-	-	20130927	0	0	0	0	0	0	12	11	0	0	100	300	-	10	0	1*14	55	170	93	1.87	15.6	0.06	0.9	2.3	3.55	10.7	4.6	6.1
10020267	2	58	1	20130910	18	0	20130911	0	0	0	20130923	1	1	3	0	0	0	13	11	1	1	210	600	-	20	0	1*6+4*4	75	157	122	3.32	14.6	0.14	1.26	3.75	5.43	8.6	2	6.6
10020397	2	69	2	20130911	17	4	20130912	0	0	0	-	-	-	-	1	0	0	31	31	1	2	120	200	-	8	0	-	75	165	43	3.09	14.8	0.09	1.11	3.05	6.15	18.2	3.9	14.3
10020645	1	65	2	20130925	11	4	20130916	0	0	0	-	-	-	-	1	0	1	31	31	1	1	120	50	-	8	0	-	67	165	113	2.99	13.4	0.71	0.8	3.58	5.11	15.5	4.6	10.9
10020883	2	59	1	20130916	16	0	20130918	0	0	0	-	-	-	-	0	0	0	11	11	1	1	135	500	-	15	0	1*9	65	161	124.8	2.98	14.4	0.07	1.41	3.37	5.25	11.2	2.7	8.5
10021322	1	21	1	20130921	10	4	20130922	0	0	0	-	-	-	-	0	0	0	11	11	1	1	225	600	-	16	0	-	90	176	103.3	2.81	14.8	0.08	0.82	3.74	5.25	12	3.6	8.4
10021373	2	48	1	20130922	15	4	20130923	0	0	0	20130930	0	0	0	0	0	0	11	11	1	1	180	700	-	20	0	3*12	66	160	97	2.83	15.4	0.04	1.16	2.77	4.11	11.2	3.8	7.4
10021376	2	53	1	20130922	12	0	20130922	0	0	0	-	-	-	-	0	0	0	31	31	1	3	60	100	-	6	0	-	60	-	130	2.65	16.6	0.08	1.41	1.91	4.61	7.5	3	4.5
10021394	2	41	1	20130922	18	0	20130923	0	0	0	-	-	-	-	0	0	0	13	11	1	1	90	300	-	16	0	1*14	70	160	93	1.92	18.2	0.06	1.09	3.02	4.69	8.4	3	5.4
10021417	1	47	1	20130922	22	4	20130923	0	0	0	20131008	1	1	3	0	0	0	11	11	1	2	180	1200	-	16	0	1*15	83	183	109	3.06	14.6	0.09	0.93	3.27	4.3	16.7	6.8	9.9
10021606	1	61	1	20130923	13	0	20130925	0	0	0	-	-	-	-	0	0	0	31	31	1	1	90	120	-	4	0	-	64	167	129.3	2.93	12.9	0.41	1.49	2.34	4.16	9.8	4.3	5.5
10021643	2	38	1	20130924	11	0	20130925	0	0	0	-	-	-	-	0	0	0	13	11	1	1	130	800	400	16	0	1*3	75	165	111.3	2	14.4	0.06	1.22	2.58	5.28	12.6	4.5	8.1
10021656	1	41	2	20130924	13	2	20130925	0	0	0	-	-	-	-	0	0	0	31	31	1	2	75	50	-	8	0	-	75	-	145	2.31	14.3	0.26	0.92	4.23	5.3	7.3	2.4	4.9
10021776	2	55	1	20130926	22	0	20130926	0	0	0	20131003	0	0	0	0	0	0	11	11	1	1	150	500	2u	20	0	1*8	48	150	116	2.57	14.5	0.15	0.43	2.94	4.6	9.9	2.6	7.3
10021983	1	65	1	20130927	11	0	20130927	0	0	0	-	-	-	-	1	0	0	31	31	1	1	75	30	-	8	0	1*6	55	160	127.1	2.93	13.7	0.15	1.17	3.37	4.7	8.9	2.9	6
10022483	1	68	1	20131003	21	4	20131008	0	0	0	20131023	0	0	0	1	0	0	32	31	1	2	120	100	-	8	0	1*9	65	168	118.7	4.32	14.2	0.13	0.89	1.87	3.09	7.2	4.6	2.6
10022784	1	66	1	20131006	33	0	20131009	0	1	3	20131105	1	2	3	1	0	0	11	11	0	0	150	300	-	15	0	1*11	80	-	104.8	5.21	13.4	0.85	0.88	2.2	3.48	12.6	4.6	8
10022790	2	62	1	20131006	13	4	20131007	0	0	0	20131019	0	0	0	0	0	1	11	11	1	2	210	1500	2u+200	18	0	1*7	60	159	130	3.06	16.8	0.13	1.25	2.72	4.29	9.1	3.4	5.7
10022821	2	49	2	20131007	10	4	20131007	0	0	0	20131014	0	0	0	0	0	0	12	11	1	1	130	400	-	20	0	1*9	60	160	149	2.8	14.7	0.09	1.36	3.51	5.4	12.3	3.4	8.9
10022954	2	61	1	20131007	13	0	20131008	0	0	0	-	-	-	-	1	0	0	31	31	1	3	130	50	-	7	0	-	65	160	136.7	2.44	16	0.12	1.07	2.74	4.57	10.3	3.2	7.1
10023035	1	61	1	20131008	18	0	20131009	0	0	0	-	-	-	-	0	0	1	31	31	1	1	105	200	-	4	0	-	60	170	107	3.92	14.5	0.22	1	2.75	3.91	12.2	5	7.2
10023045	1	48	1	20131008	10	0	20131009	0	0	0	-	-	-	-	0	0	0	31	31	1	1	90	50	-	4	0	1*7	60	170	106	2.8	16.3	0.06	1.03	2.61	3.83	8.8	4.2	4.6
10023054	2	57	1	20131008	10	0	20131009	0	0	0	-	-	-	-	0	0	0	31	31	1	1	105	50	-	4	0	-	59	156	128	3.13	15.3	0.1	1.35	3.86	6.04	9.9	2.7	7.2
10024903	2	59	1	20131021	13	0	20131022	0	0	0	20131030	0	0	0	1	1	0	11	11	1	1	125	600	-	14	0	1*5	70	160	131.7	3.38	14.9	0.06	1.18	4.1	6.91	17.5	5	12.5
10024904	2	52	1	20131021	13	4	20131022	0	0	0	20131028	0	0	0	1	0	0	11	11	1	2	235	1000	600	14	0	1*5	65	165	118	3.11	14.2	0.17	1.36	4.88	6.86	12.2	2.9	9.3
10024907	1	67	1	20131021	12	0	20131022	0	0	0	20131026	1	2	3	1	0	0	11	11	1	1	195	100	-	3	0	1*5+4*3	65	170	136.7	3.12	16.3	0.11	0.96	3.44	4.98	8.3	2.8	5.5
10024921	1	31	1	20131021	12	0	-	-	-	-	20131029	0	0	0	1	0	0	11	11	1	1	165	900	2u	14	0	1*4	80	180	87	2.07	15.3	0.07	0.82	1.45	2.52	15.3	7.9	7.4
10025001	2	48	1	20131022	10	0	-	-	-	-	20131028	0	0	0	0	0	0	11	11	1	1	105	800	-	14	0	1*7	65	160	154.4	3.19	14.9	0.25	1.74	4.74	7.17	18.4	5	13.4
10025158	1	63	1	20131023	15	0	20131101	1	1	4	20131108	0	0	0	0	0	0	11	11	1	2	255	900	150+200	14	0	1*5+4*5	70	170	97	2.83	15.1	0.75	1.03	2.81	4.17	13.7	5.3	8.4
10025364	2	56	1	20131024	27	0	20131028	0	0	0	20131113	0	0	0	0	0	1	11	11	1	1	180	500	2u	14	0	1*4	70	-	120	5.75	13	0.43	1.15	2.97	5.65	7.7	2	5.7
10025435	2	57	2	20131025	13	0	20131028	0	0	0	-	-	-	-	1	1	0	31	31	1	1	80	100	-	6	0	-	60	160	124.8	3.02	15.7	0.12	1.29	2.01	3.74	10.5	3.7	6.8
10025556	2	35	1	20131026	14	0	20131028	0	0	0	20131104	0	0	0	0	0	0	11	11	1	2	240	600	200	16	0	-	60	-	124.8	2.74	16.2	0.12	1.52	2.14	3.95	6.9	2.2	4.7
10025650	2	42	1	20131028	7	0	-	-	-	-	-	-	-	-	0	0	0	31	31	1	1	105	150	-	6	0	-	70	160	111	3.18	15.2	0.13	1.15	2.14	7.12	6.6	1.6	5
10025694	1	64	1	20131028	17	0	20131030	0	0	0	-	-	-	-	0	0	0	31	31	1	1	105	200	-	5	0	-	80	169	106.3	2.12	16	0.08	0.92	1.78	3.13	14	5.9	8.1
10025708	1	58	1	20131028	19	0	20131030	0	0	0	20131111	0	0	0	1	0	0	11	11	1	2	255	900	2u	16	0	1*5	75	175	116.7	3.64	14.2	0.04	0.88	3.02	4.31	10.5	3.8	6.7
10025721	1	56	1	20131028	17	0	20131029	0	0	0	20131104	0	0	0	1	0	0	11	11	1	2	150	700	230	16	0	-	80	-	103.3	2.26	15.9	0.06	1.05	3.89	5.23	23.9	8.2	15.7
10025814	1	33	1	20131028	17	0	20131029	0	0	0	20131104	0	0	0	0	0	0	11	11	1	1	180	600	-	16	0	1*6	75	-	120.6	2.58	14	0.09	17.2	3.62	5.52	17.8	4.7	13.1
10025847	1	54	1	20131029	14	0	20131030	0	1	3	20131105	1	1	3	0	0	0	11	11	1	1	180	400	0	14	0	1*5+4*6	80	-	116.7	3.3	14.3	0.21	1.07	4.32	5.86	12.9	3.9	9
10025864	2	22	2	20131029	11	1	-	-	-	-	-	-	-	-	0	0	0	11	11	1	1	270	300	0	3	0	-	60	160	95.1	1.9	16.9	0.04	1.03	1.91	3.05	6	2.1	3.9
10025880	2	31	2	20131029	14	4	20131029	0	0	0	20131104	0	0	0	0	0	0	11	11	1	1	120	900	200	14	0	3*4	60	-	100.4	2.34	17.2	0.13	1.73	1.75	3.72	11.4	3.1	8.3
10025891	1	54	1	20131029	24	0	20131030	0	0	0	20131111	0	0	0	0	0	0	11	11	1	1	200	600	-	14	0	1*5	63	170	109	3.37	14.9	0.15	0.88	3.01	4.39	10.7	3.9	6.8
10025932	1	63	1	20131029	11	0	-	-	-	-	-	-	-	-	0	0	0	32	31	1	1	100	100	-	5	0	-	65	170	116.7	2.77	15.2	0.11	1.03	2.43	3.66	18.9	6.3	12.6
10025992	1	71	1	20131030	17	0	20131031	0	3	3	20131108	1	3	13	1	0	1	11	11	1	3	200	700	2u+40	14	0	1*6	70	178	93	3.15	15.1	0.41	1.34	3.08	4.6	17.2	6.5	10.7
10025997	1	22	1	20131030	9	0	20131031	0	0	0	20131108	0	0	0	0	0	0	11	11	1	1	180	400	-	16	0	1*3	70	174	82	3.15	14.2	0.95	0.78	2.13	3.43	9.2	3.8	5.4
10026006	1	68	1	20131030	13	0	20131031	0	0	0	20131105	0	0	0	0	0	0	11	11	1	1	-	400	-	16	0	1*5	64	173	125	3.33	14.7	0.2	1.32	2.11	3.7	10.9	4.3	6.6
10026072	1	48	2	20131030	12	4	20131031	0	0	0	-	-	-	-	1	0	1	32	31	1	1	100	20	-	5	0	1*2	95	175	104	2.85	14.6	0.12	1.15	4.47	6	16.9	5.6	11.3
10026192	1	61	2	20131101	18	4	20131031	0	0	0	20131112	0	0	0	1	1	0	13	11	1	1	150	500	-	14	0	1*5	80	172	134.2	3.55	14.7	0.11	1.01	4.46	6.49	11.5	3.2	8.3
10026309	2	67	1	20131102	13	0	20131104	0	0	0	20131111	0	0	0	0	0	0	11	11	1	1	140	200	2u	15	0	1*5	55	165	136.7	2.22	16.7	0.17	1.2	3.05	4.98	11.3	3.2	8.1
10026397	1	26	1	20131104	14	0	-	-	-	-	-	-	-	-	0	0	0	11	11	0	0	90	250	-	7	0	1*3	80	172	107	2.72	15.5	0.02	0.73	2.14	3.34	10.4	3.9	6.5
10026400	1	43	1	20131104	11	0	20131105	0	0	0	-	-	-	-	0	0	0	31	31	1	1	105	200	-	6	0	-	70	175	99	4.18	15.1	1.25	0.85	1.98	2.98	6.7	2.9	3.8
10026476	2	65	1	20131104	20	0	20131105	0	0	0	20131118	0	0	0	0	0	1	11	11	1	2	225	1300	4u+200	14	0	1*5	55	160	113	2.68	16.9	0.13	1.38	4.8	6.8	17.5	3.7	13.8
10026510	1	23	1	20131104	10	0	-	-	-	-	-	-	-	-	0	0	0	11	12	0	0	185	400	-	3	0	1*3	60	170	89	2.58	15.4	0.05	1.12	1.57	2.93	14.1	5.7	8.4
10026516	2	31	1	20131104	14	0	20131105	0	0	0	20131114	0	0	0	0	0	0	11	11	1	1	170	900	-	15	0	1*6	75	158	109	2.89	15.9	0.09	1.4	4.29	5.85	7.6	2.2	5.4
10026532	1	21	1	20131104	12	0	-	-	-	-	-	-	-	-	0	0	0	11	11	0	0	80	300	-	14	0	1*4	90	180	129.3	2.09	16.4	0.07	1.13	3.15	4.42	9.9	4.3	5.6
10026535	2	58	2	20131104	12	4	20131105	0	0	0	20131111	0	0	0	0	0	0	11	11	1	1	160	500	-	14	0	1*5	55	155	122	2.69	16.3	0.14	1.21	3.24	5.68	12.2	2.7	9.5
10022905	1	44	1	20131007	14	0	20131008	0	0	0	20131014	0	0	0	0	0	0	11	11	1	1	195	300	-	16	0	1*5	70	170	125	2.6	15.2	0.07	1.17	2.68	4.32	12.1	5.4	6.7
10022945	1	63	1	20131007	14	0	-	-	-	-	-	-	-	-	0	0	0	31	33	1	2	95	150	-	8	0	-	70	180	106	3.13	15	0.2	1.16	2.93	4.26	12.5	5.5	7
10022968	2	21	2	20131007	10	4	-	-	-	-	20131014	0	0	0	0	0	0	11	11	1	1	210	300	-	14	0	1*5	70	165	125	2.99	15.2	0.2	0.83	2.76	4.03	7.7	2.5	5.2
10023048	1	43	1	20131008	14	0	20131009	0	0	0	20131014	0	0	0	0	0	0	11	11	1	1	120	200	-	14	0	-	70	170	118.7	3.82	14.7	0.09	1.02	2.34	3.37	8.5	4.1	4.4
10023085	1	53	1	20131008	13	0	-	-	-	-	-	-	-	-	0	0	0	31	31	1	1	90	50	-	5	0	-	45	168	118.7	2.41	16.4	0.11	1.47	2.12	3.97	15.7	7.7	8
10023380	2	49	1	20131010	14	0	20131011	0	0	0	20131020	0	0	0	0	0	0	11	11	1	1	195	1100	2u	14	0	1*3	65	160	104	2.56	16.2	0.05	0.99	2.89	4.22	13.6	3.8	9.8
10023412	1	41	2	20131010	14	2	20131011	0	0	0	20131017	0	0	0	0	0	0	11	11	1	1	120	300	-	16	0	1*5	80	170	116	2.33	14.7	0.06	0.93	3	4.42	11.1	3.5	7.6
10023785	2	50	1	20131013	11	0	-	-	-	-	20131019	0	0	0	0	0	0	11	11	1	1	165	800	2u	14	0	1*5	80	160	116	3.08	16.6	0.07	1.19	3.81	5.87	11.3	3.3	8
10023829	2	35	1	20131024	8	0	-	-	-	-	-	-	-	-	0	0	0	11	11	1	1	75	300	-	12	0	1*5	51	170	116	2.54	16.7	0.1	1.61	2.48	4.29	13.1	4.4	8.7
10023830	1	65	1	20131014	14	0	-	-	-	-	20131020	0	0	0	1	0	0	11	11	1	2	180	800	2u	14	0	1*5+4*6	65	165	127.1	2.6	15.5	0.11	1.37	5.1	7.25	14.1	3.9	10.2
10023831	2	38	1	20131014	15	0	-	-	-	-	20131023	0	0	0	0	0	0	11	11	1	1	195	400	-	14	0	-	55	160	87	2.44	15.6	0.09	1.65	1.96	4.04	13.5	5	8.5
10023837	1	48	1	20131014	13	0	-	-	-	-	-	-	-	-	0	0	0	31	31	1	1	45	50	-	5	0	-	90	-	114.9	2.39	16.5	0.07	0.92	2.62	3.7	36.5	14.5	22
10023846	1	49	1	20131014	14	0	-	-	-	-	20131020	0	0	0	0	0	0	11	11	1	1	225	300	-	16	0	1*5	70	172	142.1	3.02	14	0.1	1.07	2.24	3.6	7.8	3.6	4.2
10023853	1	37	1	20131014	14	0	-	-	-	-	20131020	0	0	0	0	0	0	11	11	1	1	210	600	-	14	0	-	80	180	134.2	3.27	13.6	0.11	0.98	3.17	4.29	18.3	8.2	10.1
10023860	2	66	1	20131014	10	0	-	-	-	-	-	-	-	-	1	0	1	31	31	1	1	90	200	-	5	0	-	65	160	134.2	2.5	15.8	2.32	1.74	3.47	5.57	9	2.6	6.4
10023877	2	58	1	20131014	15	0	20131015	0	0	0	20131024	0	0	0	1	0	0	11	11	1	1	200	800	2u	12	0	1*5	70	165	142.1	2.92	15.6	0.13	1.2	3.41	4.93	13	4.2	8.8
10023921	1	58	1	20131014	8	0	20131015	0	0	0	-	-	-	-	0	0	0	31	31	1	1	105	200	-	5	0	-	70	175	131.7	3.3	14.5	0.1	0.93	3.44	5.2	8.8	2.7	6.1
10023935	2	58	1	20131014	20	0	20131015	0	0	0	20131024	1	1	1	1	0	0	1	11	1	1	130	500	-	14	0	1*5+4*10	65	160	129.3	3.77	15.1	0.26	0.84	2.6	4.77	10.4	3	7.4
10023957	2	56	1	20131014	10	0	20131015	0	0	0	20131020	0	0	0	0	0	0	11	11	1	1	180	800	2u	14	0	1*5	65	160	120	3.78	14.4	0.57	1.19	3.09	5.21	15.4	4.9	10.5
10023958	1	53	2	20131014	20	4	20131016	0	1	4	20131029	1	1	1	1	0	0	11	11	1	1	140	500	-	14	0	4*5	40	175	116.7	2.98	15	0.08	0.89	3.48	4.4	10.5	4.2	6.3
10024001	1	26	1	20131014	12	0	-	-	-	-	20131022	0	0	0	0	0	0	11	11	1	1	140	400	-	14	0	1*5	70	-	117	3.32	15.3	0.12	0.96	2.6	6.26	14.9	5.3	9.6
10024009	2	51	2	20131014	14	0	-	-	-	-	20131023	0	0	0	0	0	1	11	11	1	1	220	800	-	14	0	1*5	65	165	120	2.46	16.6	0.06	0.89	2.98	4.53	11.2	3.8	7.4
10024014	2	71	1	20131014	27	0	20131015	0	0	0	20131104	0	0	0	0	1	1	11	11	1	1	180	400	-	14	0	1*6	70	-	120	2.51	17.3	0.13	1.28	3.34	5.22	10.7	3.9	6.8
10024018	1	24	1	20131014	14	0	20131015	0	0	0	-	-	-	-	0	0	0	11	11	1	1	180	500	-	14	0	-	70	178	118.7	3.94	13.9	0.08	0.64	2.19	3.22	9.6	4	5.6
10024067	1	43	1	20131015	10	4	-	-	-	-	20131020	0	0	0	0	0	0	11	11	1	1	175	800	-	16	0	1*5	72	170	116	3.62	14	0.12	1.31	4.25	5.68	38.9	13.2	25.7
10024257	2	50	1	20131016	13	0	-	-	-	-	20131024	1	1	1	0	0	0	3	11	1	1	165	1200	2u	14	0	4*5	70	160	116.7	3.19	16.3	0.17	1.23	2.11	4	10	3	7
10024406	1	59	1	20131017	14	0	20131018	0	0	0	20131024	0	0	0	0	0	0	11	11	1	1	260	800	2u	16	0	-	70	170	125	2.98	15	0.58	0.81	3.33	-	-	-	-
10024506	2	59	2	20131018	15	2	20131021	0	0	0	20131028	0	0	0	0	0	1	11	11	1	1	230	1200	2u+400	14	0	1*5	70	160	109.6	3.3	14.6	0.33	1.07	1.88	3.35	21.6	9	12.6
10024698	2	45	1	20131020	12	0	20131021	0	0	0	20131028	1	1	1	0	0	0	3	11	1	2	210	900	2u+200	14	0	1*4+4*3	65	157	134.2	2.71	15.6	0.18	1.59	2.22	4.53	8.9	2.4	6.5
10024757	2	21	2	20131021	7	1	-	-	-	-	-	-	-	-	0	0	0	11	11	1	1	80	300	-	7	0	1*5	60	160	118.7	2.8	14.5	0.06	1.21	2.03	3.94	6.2	2.2	4
10024765	2	60	1	20131021	20	0	20131030	1	1	3	20131107	0	0	0	0	0	0	11	11	1	1	175	400	2u	14	0	1*5+4*10	65	160	122	3.58	12.9	0.13	1.31	3.61	5.72	19.9	6.2	13.7
10024861	2	54	2	20131021	14	4	20131022	0	0	0	20131028	0	0	0	0	0	0	11	11	1	1	160	500	-	16	0	1*5	65	160	107.9	3.78	15.7	0.18	0.88	3.11	4.36	11.1	3.8	7.3
459508	1	67	2	20131104	10	4	20131105	0	0	0	-	-	-	-	1	0	0	31	31	1	1	105	200	-	7	0	-	74	175	85	2.64	15.2	0.04	0.76	3.29	4.28	17.8	6.8	11
459673	1	65	2	20131111	11	4	-	-	-	-	-	-	-	-	1	0	0	31	31	1	1	90	100	-	6	0	-	72	-	118	4.35	12.7	0.19	1.12	4.21	5.97	9.6	2.9	6.7
459685	2	64	2	20131111	9	4	20131112	0	0	0	-	-	-	-	0	0	0	31	31	1	1	60	100	-	7	0	-	-	-	100	3.22	15.8	0.17	0.99	3.29	5.08	13.4	3.9	9.5
459702	2	55	1	20131111	11	2	20131112	0	0	0	20131118	0	0	0	1	0	0	11	11	1	1	120	400	-	20	0	1*5	56	155	102	3.49	15.4	0.1	1.6	5.14	2.36	11.3	2.6	8.7
459704	2	70	2	20131111	17	4	20131112	0	0	0	20131119	0	0	0	0	0	0	11	11	1	1	120	600	2u	16	0	1*5	70	-	100	2.51	16.9	0.08	1.47	3.44	5.28	16.2	5.1	11.1
459765	2	64	2	20131113	15	4	20131114	0	0	0	20131125	0	0	0	0	0	0	13	11	1	1	135	400	-	15	0	3*5	60	-	90.3	4.21	13.9	0.19	1.14	2.9	4.55	14.9	4.5	10.4
459811	1	78	2	20131114	20	4	20131119	0	2	34	20131128	1	2	34	0	0	0	32	32	0	0	180	1000	2u+200	16	0	1*6+4*10	60	-	80	2.08	16.2	1.25	1.09	3.47	4.69	13.3	5.8	7.5
459940	1	54	2	20131118	7	4	-	-	-	-	-	-	-	-	0	0	0	31	31	1	3	105	50	-	7	0	-	65	170	118.7	2.8	14.2	0.09	1.42	3.77	5.53	18.7	5.6	13.1
460007	1	32	2	20131120	14	4	20131121	0	0	0	20131125	0	0	0	1	0	0	11	11	1	1	210	800	2u	10	0	1*5	135	180	116.7	3.69	13.1	0.17	0.87	4.4	5.79	13.4	4.2	9.2
460237	2	67	2	20131129	18	4	20131129	0	0	0	20131209	0	0	0	1	0	0	11	11	1	1	180	700	2u+200	10	0	1*6	70	160	106.3	2.98	14.6	0.37	1.18	4.68	6.26	12.7	3.5	9.2
460285	1	52	2	20131201	7	4	-	-	-	-	-	-	-	-	0	0	0	31	31	1	1	120	150	-	4	0	-	75	170	154.4	3.08	13.9	0.27	2.01	3.78	6.13	11.7	4	7.7
460357	1	69	2	20131203	14	4	20131205	0	0	0	20131210	0	0	0	0	0	0	13	11	1	1	180	700	4u+200	15	0	1*5	65	170	107.9	3.99	13.8	0.53	0.97	3.48	4.71	12	2.9	9.1
460359	1	70	2	20131203	16	4	20131204	0	0	0	20131213	0	0	0	1	0	0	11	11	1	2	240	700	4u+200	15	0	-	70	170	113	2.44	14.7	0.1	1.99	2.59	5	31.5	11.2	20.3
460517	2	50	2	20131209	16	4	20131210	0	0	0	20131217	0	0	0	1	0	0	11	11	1	1	95	120	-	15	0	3*5	65	160	104.8	3.38	14.3	0.11	1.29	4.79	6.97	12.2	2.9	9.3
460567	1	30	2	20131210	11	4	-	-	-	-	20131217	0	0	0	0	0	0	11	11	1	1	190	400	-	15	0	-	75	-	122.7	1.76	15	0.11	0.82	2.42	3.06	38.8	6.6	32.2
523017	1	71	2	20130702	17	4	20130704	0	0	0	20130711	0	0	0	0	0	0	11	11	1	1	250	600	2u+150	16	0	1*5	75	-	89	2.42	14.5	0.04	0.83	3.48	5.78	15.7	3.8	11.9
523155	1	27	2	20130717	9	4	-	-	-	-	-	-	-	-	0	0	0	11	11	1	0	50	100	-	5	0	-	70	175	86	2.6	13.7	0.14	0.66	3.43	4.28	18.2	6	12.2
523223	1	60	2	20130724	10	4	20130725	0	0	0	-	-	-	-	0	0	0	31	31	1	1	90	50	-	5	0	-	70	-	109	2.68	13.7	0.1	0.73	1.97	3.65	14.2	4.9	9.3
523351	1	58	2	20130807	11	4	20130808	0	0	0	20130814	0	0	0	0	0	0	11	11	1	1	145	500	-	16	0	3*4	75	-	93	2.4	15.6	0.03	0.82	3	4.12	34.7	11.1	23.6
523470	1	47	2	20130819	15	4	20130820	0	0	0	20130826	0	0	0	0	0	0	11	11	1	2	305	1200	2u+400	15	0	-	95	175	86	2.5	16.7	0.02	0.77	3.28	4.68	25.4	7.9	17.5
523626	2	72	2	20130903	20	4	20130904	0	0	0	20130910	0	0	0	1	0	0	11	11	1	3	300	600	2u+200	15	0	-	73	-	122.7	2.92	14.5	0.13	1.38	3.85	4.59	17	2	15
523728	1	72	2	20130913	24	4	2010926	0	2	3	20130929	1	2	3	0	0	0	11	11	1	1	165	400	2u+200	20	0	1*6	73	170	139.4	2.51	14.2	0.04	1.22	4.23	5.84	14.4	4.3	10.1
523817	2	52	2	20130923	15	4	20130924	0	0	0	20130929	0	0	0	0	0	0	11	11	1	3	300	600	2u+200	16	0	1*6	70	165	114.9	3.4	13	0.16	1.1	3.43	4.96	12	4	8
523855	2	49	2	20130925	15	2	20130926	0	0	0	20131004	0	0	0	0	0	0	13	11	1	1	210	600	2u	14	0	1*6	70	-	139.4	2.9	13.8	0.04	1.36	3.65	5.62	9.3	2.4	6.9
523871	2	56	2	20130926	12	4	20130927	0	0	0	20131004	0	0	0	0	1	0	11	11	1	1	135	400	-	16	0	1*4	70	160	136.7	3.13	12.6	0.41	1.35	4.58	5.98	11.9	3.6	8.3
523964	1	36	2	20131007	15	4	-	-	-	-	20131014	0	0	0	1	0	0	11	11	1	1	180	600	-	15	0	-	80	170	125	2.57	15	0.08	1.12	4.2	-	-	-	-
524030	1	55	2	20131010	11	4	20131011	0	0	0	-	-	-	-	1	0	1	11	11	1	2	210	800	2u	16	0	1*5	-	-	94	4.61	14.2	0.23	0.55	3.51	4.35	14.6	6.9	7.7
524135	2	31	2	20131017	9	4	20131018	0	0	0	-	-	-	-	0	0	0	12	11	1	1	160	500	-	15	0	1*6	70	160	127.1	2.86	16.1	-	1.33	3.62	5.31	18.5	5.8	12.7
524152	2	53	2	20131018	16	4	20131019	0	0	0	-	-	-	-	1	0	0	12	11	1	1	180	300	-	-	0	-	70	-	131.7	3.12	14.3	0.23	1.07	3.91	5.51	14	3.3	10.7
524279	1	50	2	20131029	12	4	20131030	0	0	0	-	-	-	-	1	0	0	31	31	1	1	110	100	-	6	0	-	85	-	129.3	2.18	15.8	0.19	1.2	3.2	4.45	11.9	4.5	7.4
524333	2	33	2	20131104	15	4	-	-	-	-	-	-	-	-	0	0	0	11	11	1	1	140	300	-	16	0	1*6	68	165	111	2.98	16.2	0.18	1.29	2.12	4.22	8.3	2.5	5.8
524429	2	78	2	20131112	17	4	20131113	1	1	3	-	-	-	-	0	0	0	31	31	1	1	120	200	-	7	0	-	65	-	104	2.92	14.6	0.25	1.15	2.55	4.3	5.4	1.9	3.5
10015022	2	32	1	20130727	21	0	-	-	-	-	20130814	0	0	0	0	1	0	13	11	1	1	210	1000	4u+200	10	0	1*12	100	168	106.3	3.21	13.7	0.01	0.84	4.02	5.91	14.7	3.9	10.8
10015284	1	24	1	20130729	14	0	20130730	0	0	0	20130808	0	0	0	0	0	0	12	11	1	1	240	400	-	10	0	2*8	65	-	97	2	15.6	0.05	0.86	1.86	3.14	13.5	5.6	7.9
10015342	1	62	1	20130730	13	0	20130730	0	0	0	20130808	0	0	0	0	0	0	11	11	1	1	210	500	-	10	0	2*9	70	-	116	3.28	13.6	0.05	1.09	2.74	4.41	20.9	7.1	13.8
10015500	2	67	2	20130731	15	4	20130731	0	0	0	2010812	1	1	3	1	1	0	12	11	1	2	180	1100	2u+400	15	0	3*9	70	160	111	3.87	12.7	0.06	0.98	1.42	3.04	16.8	5.9	10.9
10015534	2	64	1	20130731	17	4	20130801	0	0	0	20130814	0	0	0	0	0	0	11	11	1	1	210	400	2u	10	0	1*12	65	160	122	2.99	14.4	0.06	1.04	2.7	4.49	7.7	2.3	5.4
10015547	2	22	2	20130731	17	4	-	-	-	-	20130813	0	0	0	0	0	0	12	11	1	1	210	800	4u	10	0	1*10	50	165	86	1.6	17.1	0.12	1.28	1.71	3.33	21.7	8.8	12.9
10015702	1	40	2	20130801	14	0	20130802	0	0	0	20130812	0	0	0	0	0	0	12	11	1	4	195	1600	2u+600	10	0	3*9	69	173	107	3.63	12.9	0.08	1.06	2.96	4.43	9.6	3.5	6.1
10015777	2	55	2	20130802	14	0	20130805	0	0	0	-	-	-	-	1	0	1	31	31	1	1	80	100	-	8	0	-	64	160	122.7	2.45	14.6	0.2	0.89	1.81	3.72	23.4	6.9	16.5
10015886	2	44	1	20130803	14	0	-	-	-	-	20130816	0	0	0	1	0	0	12	11	1	2	180	400	-	15	0	-	-	-	122.7	1.93	10.7	0.16	0.02	3.45	-	-	-	-
10015885	2	44	1	20130803	17	4	20130805	0	0	0	-	-	-	-	0	0	0	12	11	1	1	195	200	-	10	0	1*10	65	165	107.9	2.51	14.7	0.16	1.62	3.97	5.94	29.7	7.8	21.9
10016027	2	49	1	20130806	11	0	20130805	0	0	0	-	-	-	-	1	0	0	31	31	1	1	90	100	-	6	0	-	80	160	120	3.24	14.6	0.16	1.22	5.32	6.89	20.8	4.8	16
10016202	1	33	1	20130806	15	0	-	-	-	-	-	-	-	-	0	0	0	12	11	0	0	100	200	-	5	0	-	-	-	116	2.14	14.2	0.07	1.68	3.11	5.49	20	5.4	14.6
10016268	1	51	1	20130806	13	0	20130807	0	0	0	-	-	-	-	0	0	0	12	11	1	1	135	400	-	10	0	3*9	58	-	109	2	15.5	0.12	1.31	2.26	3.83	26.7	9.9	16.8
10016451	1	51	1	20130808	15	0	2010809	0	0	0	-	-	-	-	1	0	0	31	31	1	1	45	30	-	7	0	3*4	-	-	120	2.89	13.6	0.1	1.28	2.88	4.95	14.3	4.5	9.8
10016644	1	48	1	20130809	14	0	20130811	0	0	0	20130820	0	0	0	1	0	0	12	11	1	1	150	400	-	12	0	2*8	75	157	101.9	3.33	12.7	0.18	1.43	2.74	4.35	11.1	3.7	7.4
10016739	1	37	1	20130810	12	4	-	-	-	-	-	-	-	-	0	0	0	12	11	1	1	150	300	0	10	0	1*6	75	170	116.7	2.42	14.7	0.06	1.11	2.83	4.06	18.5	6.7	11.8
10016810	2	65	1	20130811	11	0	20130812	1	1	3	-	-	-	-	1	0	0	31	31	1	1	45	100	-	8	0	3*5	78	-	118	3.58	14	0.35	0.77	2.69	3.88	11.4	4.7	11.7
10016816	1	55	1	20130811	21	1	20130812	0	0	0	20130827	0	0	0	1	0	0	12	11	1	2	210	500	-	20	0	2*15	65	175	106	2.55	14.5	0.56	0.71	3.07	4.35	20.4	7.4	13
10017016	1	44	1	20130812	17	0	20130813	0	0	0	-	-	-	-	1	0	0	12	11	1	1	240	600	400	10	0	3*8	-	-	125	2.47	14.7	0.09	0.75	2.81	3.98	8.4	3	5.4
10017251	2	42	2	20130814	27	4	20130815	0	0	0	20130906	0	0	0	0	1	0	12	11	1	1	155	400	-	10	0	2*3	70	170	131.7	2.95	12.8	0.06	1.03	3.13	4.65	15.5	4.4	12.1
10017281	1	30	2	20130814	18	3	-	-	-	-	20130826	0	0	0	0	0	0	13	11	1	1	175	800	2u+150	25	0	1*8	70	170	97	2.22	14.9	0.11	1.05	2.12	-	12.8	5.3	13.5
10017406	2	50	1	20130815	14	0	20130816	0	0	0	20130830	0	0	0	0	0	0	11	11	1	1	210	400	-	10	0	3*10	-	-	118	2.27	15.9	0.15	0.84	2.67	4.65	11.7	4.1	7.6
10017436	1	49	2	20130816	18	4	20130819	0	0	0	20130828	0	0	0	0	0	0	13	11	1	1	210	800	2u	10	0	2*5	62	-	129.3	2.12	15.7	0.05	0.81	2.42	4.1	13.4	4.4	9
10017459	1	23	1	20130816	17	0	20130819	0	0	0	20130829	0	0	0	0	0	0	12	11	1	1	240	400	-	10	0	2*8	-	-	118.7	2.45	13.5	0.07	0.42	3.61	5.18	9.5	3.6	5.9
10017678	2	68	1	20130819	21	4	20130819	0	0	0	-	-	-	-	1	1	0	12	11	1	1	120	300	-	10	0	3*7	70	168	136	2.31	16.7	0.65	0.93	3.37	6.11	14.5	3.8	10.7
10017679	1	62	1	20130819	11	0	-	-	-	-	-	-	-	-	0	0	0	31	31	1	3	180	100	-	7	0	-	63	-	128	2.18	16.4	0.06	1.1	2.64	4.48	7.8	2.5	5.3
10018081	2	53	1	20130822	16	0	20130822	0	0	0	-	-	-	-	0	0	0	12	11	1	1	150	1000	2u	10	0	3*7	65	-	109	2.11	15.4	0.03	1.1	2.43	3.57	12.9	4.9	8
10018117	2	49	1	20130822	13	4	-	-	-	-	-	-	-	-	1	0	0	31	31	1	2	120	10	-	6	0	-	70	162	109	2.4	16.2	0.09	1.16	1.28	3.28	12.6	4.4	8.2
10018139	2	40	1	20130822	17	0	20130823	0	0	0	20130906	0	0	0	0	0	0	12	11	1	1	180	400	-	10	0	3*10	115	-	100	2.74	14.8	0.06	1.01	1.25	2.54	11.5	5.2	6.3
10018226	2	64	1	20130823	17	0	20130823	0	3	134	20130830	1	3	134	1	0	1	31	31	1	3	90	200	-	7	0	2*5	75	-	113	2.2	14.7	0.5	1.27	2.56	4.8	12	5.5	6.5
10018231	1	44	1	20130823	14	0	20130823	0	0	0	20130905	0	0	0	0	0	0	12	11	1	1	195	500	-	10	0	2*10	-	-	131.7	2	16.3	0.1	0.77	2.63	4.3	4.3	1.5	2.8
10018487	2	48	1	20130826	14	0	-	-	-	-	-	-	-	-	0	0	0	12	11	1	1	105	600	-	10	0	3*6	60	-	85	3.36	15.2	0.24	1.45	3.03	4.69	8.6	2.8	5.8
10016414	2	51	2	20130807	15	4	-	-	-	-	20130813	0	0	0	0	0	0	11	11	1	1	135	400	-	24	0	1*5	67	-	122	2.77	15.3	0.04	1.41	3.03	4.78	11.9	3.4	8.5
10016452	2	62	1	20130808	17	0	20130808	0	0	0	20130813	1	1	3	1	0	0	11	11	1	2	330	1000	2u+200	16	0	1*4+4*6	70	-	120	2.8	14.6	0.13	1.14	3.5	6.42	23.7	5.3	18.4
10016463	2	57	1	20130808	10	0	20130809	0	0	0	20130815	0	0	0	0	0	0	11	11	1	1	185	600	-	16	0	1*4	67	-	146	2.8	15.3	0.11	1.4	5.4	7.09	8.1	2.2	5.9
10016474	1	50	1	20130808	14	0	20130809	0	0	0	20130815	1	1	3	0	0	0	11	11	1	1	205	600	-	14	0	4*8	78	-	118	2.96	14.1	0.21	0.93	3.48	5.49	18	4.3	13.7
10016504	1	43	1	20130808	10	0	-	-	-	-	-	-	-	-	0	0	0	11	11	1	2	200	600	-	14	0	3*4	69	-	111	1.66	17.5	0.04	1.1	2.53	3.91	11.5	4.1	7.4
10016513	2	48	2	20130808	7	4	-	-	-	-	20130814	0	0	0	0	0	0	31	31	1	1	80	300	-	7	0	-	57	-	96	2.55	15.4	0.09	1.12	2.9	4.59	11.3	2.9	8.4
10016551	2	67	1	20130808	12	0	-	-	-	-	-	-	-	-	0	0	0	11	11	1	1	190	500	-	14	0	1*5	70	-	116	3.06	15.3	0.15	1.33	3.16	5.06	12.8	3.8	9
10016877	2	48	1	20130812	15	0	20130809	0	0	0	20130815	0	0	0	0	0	0	11	11	1	1	270	800	2u+400	14	0	1*10	68	-	113	2.47	15.7	0.19	0.81	2.42	3.46	6.2	2.1	4.1
10016893	1	36	1	20130812	11	0	20130813	0	0	0	20130820	1	1	3	0	0	0	11	11	1	1	195	400	-	14	0	3*4	65	-	107	2.27	14.3	0.5	1.12	2.04	3.46	26.8	10.8	16.2
10016920	1	46	2	20130812	14	2	-	-	-	-	-	-	-	-	0	0	0	12	11	1	1	150	300	-	14	0	-	62	-	151	3.04	12.1	0.12	1.03	3.16	4.46	12.9	4.2	8.7
10016936	2	45	1	20130812	14	4	-	-	-	-	20130817	0	0	0	0	0	0	11	11	1	1	180	250	-	14	0	-	-	-	102	2.8	14.2	0.13	1.24	4.58	6.1	9.8	2.5	7.3
10016942	1	52	1	20130812	15	0	-	-	-	-	20130818	0	0	0	1	0	0	11	11	1	1	210	400	-	14	0	3*5	85	175	113	3.49	13.3	0.22	0.91	2.68	4.04	16.5	5.1	11.4
10017002	1	32	2	20130812	11	4	20130813	0	0	0	20130823	1	1	1	0	0	0	11	11	1	1	210	250	-	15	0	1*4	77	170	104	2.55	14.5	0.07	0.9	4.66	6.19	32.5	8.2	24.3
10017079	2	49	1	20130813	10	0	20130813	0	0	0	20130818	0	0	0	1	0	0	31	31	1	1	90	100	-	5	0	-	70	160	130	3.13	14	0.08	1.21	4.37	5.95	10.6	2.3	8.3
10017082	2	60	1	20130819	18	0	20130820	0	0	0	20130830	0	0	0	1	1	0	11	11	1	2	300	1200	-	16	0	1*5	80	-	116	3.02	15.4	0.37	1.02	3.06	4.72	11.1	3	8.1
10017101	1	37	1	20130813	6	0	-	-	-	-	-	-	-	-	0	0	0	31	31	1	1	120	1000	-	5	0	-	75	170	116	2.42	14.6	0.06	0.88	3.03	4.3	17.9	5.9	12
10017276	1	40	1	20130814	16	0	20130815	0	0	0	-	-	-	-	0	0	0	11	11	1	1	220	1000	2u	15	0	-	85	175	120	2.6	15	0.12	0.66	1.84	2.73	11.6	5	6.6
10017285	2	59	1	20130814	15	0	20130815	0	0	0	20130823	1	1	3	1	0	0	31	32	1	5	185	800	2u+150	20	0	-	70	160	139	2.99	14.6	0.16	0.98	2.97	4.72	10.7	3.6	7.1
10017340	1	19	1	20130815	13	0	-	-	-	-	-	-	-	-	1	0	0	11	11	1	0	105	200	-	10	0	-	95	178	111	2.2	14.7	0.06	0.68	2.23	3.19	16.6	7.9	8.7
10017474	2	69	1	20130816	18	0	20130816	0	0	0	20130826	0	0	0	1	0	0	11	11	1	1	150	700	2u+150	14	0	1*6	75	160	107.9	2.8	14.9	0.19	0.96	4.56	5.88	18.1	5.2	12.9
10017585	1	50	1	20130818	13	0	20130819	0	0	0	-	-	-	-	0	0	0	11	11	1	1	240	600	-	14	0	1*5	70	175	116	3.87	14.8	0.17	0.77	3.74	5.24	15.1	4.8	10.3
10017611	2	68	1	20130818	10	0	20130819	0	0	0	-	-	-	-	1	1	0	31	31	1	1	90	200	-	5	0	-	65	160	111	3.53	15.8	0.11	1.01	3.18	5.23	10.9	2.5	8.4
10017662	2	48	1	20130823	9	0	20130819	0	0	0	20130827	0	0	0	0	0	0	31	31	1	1	90	200	-	5	0	-	70	-	106	3.02	15.9	0.16	1.38	3.65	5.68	8.9	2.6	6.3
10017663	2	42	1	20130819	13	0	20130821	0	0	0	20130827	0	0	0	0	0	0	33	11	1	1	360	1500	4u+400	24	0	1*6	70	160	87	3.53	15.5	0.43	0.73	1.66	2.77	5.6	2.7	3.9
10017667	2	45	1	20130819	13	0	20130819	0	0	0	20130827	0	0	0	0	0	0	11	11	1	1	215	500	-	14	0	-	75	160	149	2.57	16.4	0.12	0.99	2.68	5	9.6	2.4	7.2
10017785	2	42	2	20130819	13	4	20130820	0	0	0	20130825	0	0	0	0	0	0	11	11	1	1	210	900	2u	15	0	1*5	70	160	113	2.65	15.9	0.4	1.32	3.58	5.02	23.1	6.8	16.3
10017857	1	46	1	20130820	9	0	-	-	-	-	-	-	-	-	0	0	0	31	31	1	1	110	300	-	10	0	-	70	170	111	3.13	14	0.12	1.5	2.35	4.12	15.7	5.6	10.1
10017905	1	71	1	20130820	13	0	20130821	0	0	0	20130827	0	0	0	0	0	0	11	11	1	1	280	800	2u+150	15	0	-	65	172	104	2.31	17	0.15	1.16	2.93	4.59	13.9	4.4	9.5
10018149	1	50	1	20130822	17	0	20130823	0	0	0	-	-	-	-	0	1	0	31	32	1	3	120	100	-	8	0	-	66	-	136	2.2	15.3	0.2	1.09	2.57	3.89	8.9	3.1	5.8
10018166	2	58	2	20130822	5	0	-	-	-	-	-	-	-	-	0	0	0	31	31	1	1	130	200	-	7	0	-	65	160	111	2.4	15.8	0.15	0.85	2.27	4.45	12	2.8	9.2
10018214	2	56	1	20130823	16	0	20130823	0	0	0	20130902	0	0	0	1	1	0	13	31	1	1	190	800	-	14	0	1*6	65	160	148	2.06	15.8	0.34	1.11	4.16	5.67	9.7	2.7	7
10018261	1	61	2	20130823	14	4	20130823	0	0	0	20130902	0	0	0	0	0	0	33	31	1	1	160	200	-	7	0	1*3	70	170	104.8	2.88	13	1.32	0.54	2.4	5.3	7.9	2.1	5.8
10018336	1	37	1	20130824	13	0	-	-	-	-	-	-	-	-	0	0	0	11	11	1	1	105	500	-	14	0		65	165	145	1.98	16.3	0.07	1.45	3.45	-	-	-	-
10011627	2	53	2	20130701	13	4	20130702	0	0	0	20130710	0	0	0	0	0	0	11	11	1	1	150	250	-	-	0	3*5	60	160	104	2.58	15.2	0.17	1.03	2.48	4.07	19.6	9.9	9.7
10011629	1	42	2	20130701	9	0	-	0	0	0	20130708	0	0	0	1	0	0	11	11	1	1	120	400	-	-	0	1*7	72	175	122	4.06	12.2	0.11	0.99	4.49	6.12	16.9	4.7	12.2
10011642	2	15	2	20130701	15	0	20130702	0	0	0	20130708	0	0	0	0	0	0	11	11	1	1	130	1000	-	-	0	1*5	72	-	104	3.53	13	0.17	0.98	4.87	6.51	13.3	3	10.3
10011657	2	39	1	20130701	8	0	-	-	-	-	-	-	-	-	0	0	0	32	31	1	1	75	400	-	-	0	-	64	-	106	2.44	14.9	0.08	1.2	2.5	4.04	13.6	4.4	9.2
10011661	1	32	2	20130701	16	0	-	-	-	-	-	-	-	-	0	0	0	15	11	0	0	175	400	0	-	0	1*3	60	-	93	2	15.8	0.08	1.11	2.34	3.98	22.6	7.1	15.5
10011781	2	49	2	20130701	15	4	-	0	0	0	20130710	0	0	0	0	0	0	11	11	1	1	155	400	0	-	0	1*5		-	116	2.3	15.1	0.05	1.24	3.04	4.66	10.2	2.8	7.4
10011790	1	60	1	20130701	8	0	20130702	0	0	0	-	-	-	-	0	0	0	32	31	1	1	85	200	0	-	0	-	72	-	120	4.45	11.3	0.14	0.65	3.12	4.47	10.2	4.2	6
10011820	1	63	1	20130701	7	0	-	-	-	-	-	-	-	-	0	0	0	32	31	1	1	90	300	0	-	0	-	63	-	120	4	13.4	0.09	0.76	3.86	5.6	8	2.4	5.6
10011875	2	57	2	20130702	5	0	-	-	-	-	-	-	-	-	1	0	0	32	31	1	1	80	200	0	-	0	-	70	-	106	2.89	13.3	0.07	1.28	3	4.78	14.8	4.6	10.2
10011897	1	56	2	20130702	9	4	20130703	0	0	0	——	0	0	0	1	0	0	33	31	1	1	100	150	0	-	0	-	-	-	113	2.92	13.4	0.03	1.19	2.62	5.48	19	5	14
10012003	2	33	2	20130702	9	4	-	-	-	-	-	-	-	-	0	0	0	11	11	1	1	160	400	0	-	0	1*5	-	-	97	2.23	14.8	0.07	1.141	2.62	3.96	14.6	5.2	9.4
10012027	2	45	1	20130703	8	4	-	-	-	-	-	-	-	-	0	0	0	32	31	1	1	80	50	0	-	0	-	81	-	112.8	3.71	12.2	0.11	1.22	4.11	6.07	17.6	4.3	13.3
10012039	2	67	1	20130703	10	4	20130704	0	0	0	20130709	1	2	3	0	0	0	11	31	1	1	170	240	0	-	0	1*5	-	-	130	2.92	14	0.06	1.54	2.49	5.22	11.3	2.9	8.4

## Sheet: instructions
Diagnosis	11-lumbar stenosis；12-lumbar disc herniation；13-lumbar spondylolisthesis；14-lumbar vertebrae fracture；15-others
	21- thoracic stenosis；22- thoracic vertebrate fracture；31--cervical spondylopathy；32-cervical vertebral hyperosteogeny；33-cervical spinal cord injury；34-others
DVT sites	0=non；1=posterior tibial veins；2=popliteal vein；3=venous plexus of calf muscle；4=calf superficial vein；5= femoral vein
surgical method	11--lumbar interbody fusion and fixation; 12--Lumbar posterior window; 13--Posterior lumbar fracture fixation;
	2--Thoracic spinal canal decompression; 31--Anterior Cervical Discectomy And Fusion; 32--Cervical posterior expansive open-door laminoplasty; 33--Others
	Study period：201307-201407
